# Supplementary material for: Supplementing dairy feed by dicalcium phosphate and effect on dry matter intake, digestibility, milk composition, and blood mineral balances in crossbred dairy cows
Source: PLoS One. 2023 Nov 17;18(11):e0282879. doi: 10.1371/journal.pone.0282879 (PMC10655975; doi:10.1371/journal.pone.0282879)
Supplement: S1 Data — (XLSX) [file pone.0282879.s001.xlsx]

## Sheet: experment
			NB: 0.3% DCP =34 gm; 0.6% DCP= 68 & 0.9%DCP= 102gm
Parity	Period	Trt	Trm (DCP)	supp	hay/kg	refusal	as feed base/kg	intak DM	Refusal hay DM	refusal DM	DM hay intak	intake supp DM	supp DM	CP/hay	OM	Ash	NDF	ADF	ADL	Hem	cell	HDMI	HCPI	HOMI	HAsh	HNDFI	HADFI	HADLI	HHem	Hcell	CDM	cCP	cOM	cAsh	cNDF	cADF	cADL	cHem	cCell	cDMI	cCPI	cOMI	cAsh	cNDFI	cADF	cADLI	cHem	cCell	TDMI
1	1	2	34	5	10	4.11	5.89	5.33045	93.74	3.85271	90.5	91.3	4.565	6.15	87.9	12.1	67.8	42.05	10.55	25.75	31.5	5.33045	0.327823	4.68547	0.644984	3.61405	2.24145	0.562362	1.37259	1.67909	91.3	27.8	90.23	9.77	30.61	10.3	2.23	20.31	8.07	4.565	1.26907	4.119	0.446001	1.39735	0.470195	0.1018	0.927152	0.368395	9.89545
1	1	2	34	5	10	2.39	7.61	6.88705	93.74	2.24039	90.5	91.3	4.565	6.15	87.9	12.1	67.8	42.05	10.55	25.75	31.5	6.88705	0.423554	6.05372	0.833333	4.66942	2.896	0.726584	1.77342	2.16942	91.3	27.8	90.23	9.77	30.61	10.3	2.23	20.31	8.07	4.565	1.26907	4.119	0.446001	1.39735	0.470195	0.1018	0.927152	0.368395	11.452
1	1	2	34	5	10	3.05	6.95	6.28975	93.74	2.85907	90.5	91.3	4.565	6.15	87.9	12.1	67.8	42.05	10.55	25.75	31.5	6.28975	0.38682	5.52869	0.76106	4.26445	2.64484	0.663569	1.61961	1.98127	91.3	27.8	90.23	9.77	30.61	10.3	2.23	20.31	8.07	4.565	1.26907	4.119	0.446001	1.39735	0.470195	0.1018	0.927152	0.368395	10.8547
1	1	2	34	5	10	3.81	6.19	5.60195	93.74	3.57149	90.5	91.3	4.565	6.15	87.9	12.1	67.8	42.05	10.55	25.75	31.5	5.60195	0.34452	4.92411	0.677836	3.79812	2.35562	0.591006	1.4425	1.76461	91.3	27.8	90.23	9.77	30.61	10.3	2.23	20.31	8.07	4.565	1.26907	4.119	0.446001	1.39735	0.470195	0.1018	0.927152	0.368395	10.1669
1	1	2	34	5	10	2.59	7.41	6.70605	93.74	2.42787	90.5	91.3	4.565	6.15	87.9	12.1	67.8	42.05	10.55	25.75	31.5	6.70605	0.412422	5.89462	0.811432	4.5467	2.81989	0.707488	1.72681	2.11241	91.3	27.8	90.23	9.77	30.61	10.3	2.23	20.31	8.07	4.565	1.26907	4.119	0.446001	1.39735	0.470195	0.1018	0.927152	0.368395	11.2711
1	1	2	34	5	10	2.55	7.45	6.74225	93.74	2.39037	90.5	91.3	4.565	6.15	87.9	12.1	67.8	42.05	10.55	25.75	31.5	6.74225	0.414648	5.92644	0.815812	4.57125	2.83512	0.711307	1.73613	2.12381	91.3	27.8	90.23	9.77	30.61	10.3	2.23	20.31	8.07	4.565	1.26907	4.119	0.446001	1.39735	0.470195	0.1018	0.927152	0.368395	11.3072
1	1	2	34	5	10	2	8	7.24	93.74	1.8748	90.5	91.3	4.565	6.15	87.9	12.1	67.8	42.05	10.55	25.75	31.5	7.24	0.44526	6.36396	0.87604	4.90872	3.04442	0.76382	1.8643	2.2806	91.3	27.8	90.23	9.77	30.61	10.3	2.23	20.31	8.07	4.565	1.26907	4.119	0.446001	1.39735	0.470195	0.1018	0.927152	0.368395	11.805
1	1	2	34	5	10	2.64	7.36	6.6608	93.74	2.47474	90.5	91.3	4.565	6.15	87.9	12.1	67.8	42.05	10.55	25.75	31.5	6.6608	0.409639	5.85484	0.805957	4.51602	2.80087	0.702714	1.71516	2.09815	91.3	27.8	90.23	9.77	30.61	10.3	2.23	20.31	8.07	4.565	1.26907	4.119	0.446001	1.39735	0.470195	0.1018	0.927152	0.368395	11.2258
1	1	2	34	5	10	1.41	8.59	7.77395	93.74	1.32173	90.5	91.3	4.565	6.15	87.9	12.1	67.8	42.05	10.55	25.75	31.5	7.77395	0.478098	6.8333	0.940648	5.27074	3.26895	0.820152	2.00179	2.44879	91.3	27.8	90.23	9.77	30.61	10.3	2.23	20.31	8.07	4.565	1.26907	4.119	0.446001	1.39735	0.470195	0.1018	0.927152	0.368395	12.339
1	1	2	34	5	10	1.55	8.45	7.64725	93.74	1.45297	90.5	91.3	4.565	6.15	87.9	12.1	67.8	42.05	10.55	25.75	31.5	7.64725	0.470306	6.72193	0.925317	5.18484	3.21567	0.806785	1.96917	2.40888	91.3	27.8	90.23	9.77	30.61	10.3	2.23	20.31	8.07	4.565	1.26907	4.119	0.446001	1.39735	0.470195	0.1018	0.927152	0.368395	12.2123
1	1	2	34	5	10	2.88	7.12	6.4436	93.74	2.69971	90.5	91.3	4.565	6.15	87.9	12.1	67.8	42.05	10.55	25.75	31.5	6.4436	0.396281	5.66392	0.779676	4.36876	2.70953	0.6798	1.65923	2.02973	91.3	27.8	90.23	9.77	30.61	10.3	2.23	20.31	8.07	4.565	1.26907	4.119	0.446001	1.39735	0.470195	0.1018	0.927152	0.368395	11.0086
1	1	2	34	5	10	2.32	7.68	6.9504	93.74	2.17477	90.5	91.3	4.565	6.15	87.9	12.1	67.8	42.05	10.55	25.75	31.5	6.9504	0.42745	6.1094	0.840998	4.71237	2.92264	0.733267	1.78973	2.18938	91.3	27.8	90.23	9.77	30.61	10.3	2.23	20.31	8.07	4.565	1.26907	4.119	0.446001	1.39735	0.470195	0.1018	0.927152	0.368395	11.5154
1	1	2	34	5	10	2.39	7.61	6.88705	93.74	2.24039	90.5	91.3	4.565	6.15	87.9	12.1	67.8	42.05	10.55	25.75	31.5	6.88705	0.423554	6.05372	0.833333	4.66942	2.896	0.726584	1.77342	2.16942	91.3	27.8	90.23	9.77	30.61	10.3	2.23	20.31	8.07	4.565	1.26907	4.119	0.446001	1.39735	0.470195	0.1018	0.927152	0.368395	11.452
1	1	2	34	5	10	2.05	7.95	7.19475	93.74	1.92167	90.5	91.3	4.565	6.15	87.9	12.1	67.8	42.05	10.55	25.75	31.5	7.19475	0.442477	6.32419	0.870565	4.87804	3.02539	0.759046	1.85265	2.26635	91.3	27.8	90.23	9.77	30.61	10.3	2.23	20.31	8.07	4.565	1.26907	4.119	0.446001	1.39735	0.470195	0.1018	0.927152	0.368395	11.7598
1	2	3	68	5.5	11	2.55	8.45	7.64725	94.52	2.41026	90.5	91.3	5.0215	6.15	87.9	12.1	67.8	42.05	10.55	25.75	31.5	7.64725	0.470306	6.72193	0.925317	5.18484	3.21567	0.806785	1.96917	2.40888	91.3	27.8	90.23	9.77	30.61	10.3	2.23	20.31	8.07	5.0215	1.39598	4.5309	0.490601	1.53708	0.517215	0.111979	1.01987	0.405235	12.6687
1	2	3	68	5.5	11	2.58	8.42	7.6201	94.52	2.43862	90.5	91.3	5.0215	6.15	87.9	12.1	67.8	42.05	10.55	25.75	31.5	7.6201	0.468636	6.69807	0.922032	5.16643	3.20425	0.803921	1.96218	2.40033	91.3	27.8	90.23	9.77	30.61	10.3	2.23	20.31	8.07	5.0215	1.39598	4.5309	0.490601	1.53708	0.517215	0.111979	1.01987	0.405235	12.6416
1	2	3	68	5.5	11	2.79	8.21	7.43005	94.52	2.63711	90.5	91.3	5.0215	6.15	87.9	12.1	67.8	42.05	10.55	25.75	31.5	7.43005	0.456948	6.53101	0.899036	5.03757	3.12434	0.78387	1.91324	2.34047	91.3	27.8	90.23	9.77	30.61	10.3	2.23	20.31	8.07	5.0215	1.39598	4.5309	0.490601	1.53708	0.517215	0.111979	1.01987	0.405235	12.4515
1	2	3	68	5.5	11	2.98	8.02	7.2581	94.52	2.8167	90.5	91.3	5.0215	6.15	87.9	12.1	67.8	42.05	10.55	25.75	31.5	7.2581	0.446373	6.37987	0.87823	4.92099	3.05203	0.76573	1.86896	2.2863	91.3	27.8	90.23	9.77	30.61	10.3	2.23	20.31	8.07	5.0215	1.39598	4.5309	0.490601	1.53708	0.517215	0.111979	1.01987	0.405235	12.2796
1	2	3	68	5.5	11	3.59	7.41	6.70605	94.52	3.39327	90.5	91.3	5.0215	6.15	87.9	12.1	67.8	42.05	10.55	25.75	31.5	6.70605	0.412422	5.89462	0.811432	4.5467	2.81989	0.707488	1.72681	2.11241	91.3	27.8	90.23	9.77	30.61	10.3	2.23	20.31	8.07	5.0215	1.39598	4.5309	0.490601	1.53708	0.517215	0.111979	1.01987	0.405235	11.7276
1	2	3	68	5.5	11	1.75	9.25	8.37125	94.52	1.6541	90.5	91.3	5.0215	6.15	87.9	12.1	67.8	42.05	10.55	25.75	31.5	8.37125	0.514832	7.35833	1.01292	5.67571	3.52011	0.883167	2.1556	2.63694	91.3	27.8	90.23	9.77	30.61	10.3	2.23	20.31	8.07	5.0215	1.39598	4.5309	0.490601	1.53708	0.517215	0.111979	1.01987	0.405235	13.3927
1	2	3	68	5.5	11	2.85	8.15	7.37575	94.52	2.69382	90.5	91.3	5.0215	6.15	87.9	12.1	67.8	42.05	10.55	25.75	31.5	7.37575	0.453609	6.48328	0.892466	5.00076	3.1015	0.778142	1.89926	2.32336	91.3	27.8	90.23	9.77	30.61	10.3	2.23	20.31	8.07	5.0215	1.39598	4.5309	0.490601	1.53708	0.517215	0.111979	1.01987	0.405235	12.3972
1	2	3	68	5.5	11	2.95	8.05	7.28525	94.52	2.78834	90.5	91.3	5.0215	6.15	87.9	12.1	67.8	42.05	10.55	25.75	31.5	7.28525	0.448043	6.40373	0.881515	4.9394	3.06345	0.768594	1.87595	2.29485	91.3	27.8	90.23	9.77	30.61	10.3	2.23	20.31	8.07	5.0215	1.39598	4.5309	0.490601	1.53708	0.517215	0.111979	1.01987	0.405235	12.3067
1	2	3	68	5.5	11	2.55	8.45	7.64725	94.52	2.41026	90.5	91.3	5.0215	6.15	87.9	12.1	67.8	42.05	10.55	25.75	31.5	7.64725	0.470306	6.72193	0.925317	5.18484	3.21567	0.806785	1.96917	2.40888	91.3	27.8	90.23	9.77	30.61	10.3	2.23	20.31	8.07	5.0215	1.39598	4.5309	0.490601	1.53708	0.517215	0.111979	1.01987	0.405235	12.6687
1	2	3	68	5.5	11	1.99	9.01	8.15405	94.52	1.88095	90.5	91.3	5.0215	6.15	87.9	12.1	67.8	42.05	10.55	25.75	31.5	8.15405	0.501474	7.16741	0.98664	5.52845	3.42878	0.860252	2.09967	2.56853	91.3	27.8	90.23	9.77	30.61	10.3	2.23	20.31	8.07	5.0215	1.39598	4.5309	0.490601	1.53708	0.517215	0.111979	1.01987	0.405235	13.1755
1	2	3	68	5.5	11	2.33	8.67	7.84635	94.52	2.20232	90.5	91.3	5.0215	6.15	87.9	12.1	67.8	42.05	10.55	25.75	31.5	7.84635	0.482551	6.89694	0.949408	5.31983	3.29939	0.82779	2.02044	2.4716	91.3	27.8	90.23	9.77	30.61	10.3	2.23	20.31	8.07	5.0215	1.39598	4.5309	0.490601	1.53708	0.517215	0.111979	1.01987	0.405235	12.8679
1	2	3	68	5.5	11	2.15	8.85	8.00925	94.52	2.03218	90.5	91.3	5.0215	6.15	87.9	12.1	67.8	42.05	10.55	25.75	31.5	8.00925	0.492569	7.04013	0.969119	5.43027	3.36789	0.844976	2.06238	2.52291	91.3	27.8	90.23	9.77	30.61	10.3	2.23	20.31	8.07	5.0215	1.39598	4.5309	0.490601	1.53708	0.517215	0.111979	1.01987	0.405235	13.0307
1	2	3	68	5.5	11	1.59	9.41	8.51605	94.52	1.50287	90.5	91.3	5.0215	6.15	87.9	12.1	67.8	42.05	10.55	25.75	31.5	8.51605	0.523737	7.48561	1.03044	5.77388	3.581	0.898443	2.19288	2.68256	91.3	27.8	90.23	9.77	30.61	10.3	2.23	20.31	8.07	5.0215	1.39598	4.5309	0.490601	1.53708	0.517215	0.111979	1.01987	0.405235	13.5375
1	2	3	68	5.5	11	2.58	8.42	7.6201	94.52	2.43862	90.5	91.3	5.0215	6.15	87.9	12.1	67.8	42.05	10.55	25.75	31.5	7.6201	0.468636	6.69807	0.922032	5.16643	3.20425	0.803921	1.96218	2.40033	91.3	27.8	90.23	9.77	30.61	10.3	2.23	20.31	8.07	5.0215	1.39598	4.5309	0.490601	1.53708	0.517215	0.111979	1.01987	0.405235	12.6416
							0
1	3	1	0	5	11.5	3.35	8.15	7.37575	94.18	3.15503	90.5	91.3	4.565	6.15	87.9	12.1	67.8	42.05	10.55	25.75	31.5	7.37575	0.453609	6.48328	0.892466	5.00076	3.1015	0.778142	1.89926	2.32336	91.3	27.8	90.23	9.77	30.61	10.3	2.23	20.31	8.07	4.565	1.26907	4.119	0.446001	1.39735	0.470195	0.1018	0.927152	0.368395	11.9408
1	3	1	0	5	11.5	3.1	8.4	7.602	94.18	2.91958	90.5	91.3	4.565	6.15	87.9	12.1	67.8	42.05	10.55	25.75	31.5	7.602	0.467523	6.68216	0.919842	5.15416	3.19664	0.802011	1.95752	2.39463	91.3	27.8	90.23	9.77	30.61	10.3	2.23	20.31	8.07	4.565	1.26907	4.119	0.446001	1.39735	0.470195	0.1018	0.927152	0.368395	12.167
1	3	1	0	5	11.5	3.52	7.98	7.2219	94.18	3.31514	90.5	91.3	4.565	6.15	87.9	12.1	67.8	42.05	10.55	25.75	31.5	7.2219	0.444147	6.34805	0.87385	4.89645	3.03681	0.76191	1.85964	2.2749	91.3	27.8	90.23	9.77	30.61	10.3	2.23	20.31	8.07	4.565	1.26907	4.119	0.446001	1.39735	0.470195	0.1018	0.927152	0.368395	11.7869
1	3	1	0	5	11.5	2.96	8.54	7.7287	94.18	2.78773	90.5	91.3	4.565	6.15	87.9	12.1	67.8	42.05	10.55	25.75	31.5	7.7287	0.475315	6.79353	0.935173	5.24006	3.24992	0.815378	1.99014	2.43454	91.3	27.8	90.23	9.77	30.61	10.3	2.23	20.31	8.07	4.565	1.26907	4.119	0.446001	1.39735	0.470195	0.1018	0.927152	0.368395	12.2937
1	3	1	0	5	11.5	2.35	9.15	8.28075	94.18	2.21323	90.5	91.3	4.565	6.15	87.9	12.1	67.8	42.05	10.55	25.75	31.5	8.28075	0.509266	7.27878	1.00197	5.61435	3.48206	0.873619	2.13229	2.60844	91.3	27.8	90.23	9.77	30.61	10.3	2.23	20.31	8.07	4.565	1.26907	4.119	0.446001	1.39735	0.470195	0.1018	0.927152	0.368395	12.8457
1	3	1	0	5	11.5	2.99	8.51	7.70155	94.18	2.81598	90.5	91.3	4.565	6.15	87.9	12.1	67.8	42.05	10.55	25.75	31.5	7.70155	0.473645	6.76966	0.931888	5.22165	3.2385	0.812514	1.98315	2.42599	91.3	27.8	90.23	9.77	30.61	10.3	2.23	20.31	8.07	4.565	1.26907	4.119	0.446001	1.39735	0.470195	0.1018	0.927152	0.368395	12.2666
1	3	1	0	5	11.5	3.67	7.83	7.08615	94.18	3.45641	90.5	91.3	4.565	6.15	87.9	12.1	67.8	42.05	10.55	25.75	31.5	7.08615	0.435798	6.22873	0.857424	4.80441	2.97973	0.747589	1.82468	2.23214	91.3	27.8	90.23	9.77	30.61	10.3	2.23	20.31	8.07	4.565	1.26907	4.119	0.446001	1.39735	0.470195	0.1018	0.927152	0.368395	11.6512
1	3	1	0	5	11.5	3.96	7.54	6.8237	94.18	3.72953	90.5	91.3	4.565	6.15	87.9	12.1	67.8	42.05	10.55	25.75	31.5	6.8237	0.419658	5.99803	0.825668	4.62647	2.86937	0.7199	1.7571	2.14947	91.3	27.8	90.23	9.77	30.61	10.3	2.23	20.31	8.07	4.565	1.26907	4.119	0.446001	1.39735	0.470195	0.1018	0.927152	0.368395	11.3887
1	3	1	0	5	11.5	2.77	8.73	7.90065	94.18	2.60879	90.5	91.3	4.565	6.15	87.9	12.1	67.8	42.05	10.55	25.75	31.5	7.90065	0.48589	6.94467	0.955979	5.35664	3.32222	0.833519	2.03442	2.4887	91.3	27.8	90.23	9.77	30.61	10.3	2.23	20.31	8.07	4.565	1.26907	4.119	0.446001	1.39735	0.470195	0.1018	0.927152	0.368395	12.4657
1	3	1	0	5	11.5	2.65	8.85	8.00925	94.18	2.49577	90.5	91.3	4.565	6.15	87.9	12.1	67.8	42.05	10.55	25.75	31.5	8.00925	0.492569	7.04013	0.969119	5.43027	3.36789	0.844976	2.06238	2.52291	91.3	27.8	90.23	9.77	30.61	10.3	2.23	20.31	8.07	4.565	1.26907	4.119	0.446001	1.39735	0.470195	0.1018	0.927152	0.368395	12.5742
1	3	1	0	5	11.5	2.59	8.91	8.06355	94.18	2.43926	90.5	91.3	4.565	6.15	87.9	12.1	67.8	42.05	10.55	25.75	31.5	8.06355	0.495908	7.08786	0.97569	5.46709	3.39072	0.850705	2.07636	2.54002	91.3	27.8	90.23	9.77	30.61	10.3	2.23	20.31	8.07	4.565	1.26907	4.119	0.446001	1.39735	0.470195	0.1018	0.927152	0.368395	12.6286
1	3	1	0	5	11.5	2.38	9.12	8.2536	94.18	2.24148	90.5	91.3	4.565	6.15	87.9	12.1	67.8	42.05	10.55	25.75	31.5	8.2536	0.507596	7.25491	0.998686	5.59594	3.47064	0.870755	2.1253	2.59988	91.3	27.8	90.23	9.77	30.61	10.3	2.23	20.31	8.07	4.565	1.26907	4.119	0.446001	1.39735	0.470195	0.1018	0.927152	0.368395	12.8186
1	3	1	0	5	11.5	3.33	8.17	7.39385	94.18	3.13619	90.5	91.3	4.565	6.15	87.9	12.1	67.8	42.05	10.55	25.75	31.5	7.39385	0.454722	6.49919	0.894656	5.01303	3.10911	0.780051	1.90392	2.32906	91.3	27.8	90.23	9.77	30.61	10.3	2.23	20.31	8.07	4.565	1.26907	4.119	0.446001	1.39735	0.470195	0.1018	0.927152	0.368395	11.9588
1	3	1	0	5	11.5	2.99	8.51	7.70155	94.18	2.81598	90.5	91.3	4.565	6.15	87.9	12.1	67.8	42.05	10.55	25.75	31.5	7.70155	0.473645	6.76966	0.931888	5.22165	3.2385	0.812514	1.98315	2.42599	91.3	27.8	90.23	9.77	30.61	10.3	2.23	20.31	8.07	4.565	1.26907	4.119	0.446001	1.39735	0.470195	0.1018	0.927152	0.368395	12.2666
							0															7.65307	0	0	0	0	3.21812	0	1.97066	2.41072										4.57	1.26907	4.119	0.446001	1.39735	0.470195	0.1018	0.927152	0.368395	12.2231
1	4	4	102	5.5	12	3.93	8.07	7.30335	94.07	3.69695	90.5	91.3	5.0215	6.15	87.9	12.1	67.8	42.05	10.55	25.75	31.5	7.30335	0.449156	6.41964	0.883705	4.95167	3.07106	0.770503	1.88061	2.30056	91.3	27.8	90.23	9.77	30.61	10.3	2.23	20.31	8.07	5.0215	1.39598	4.5309	0.490601	1.53708	0.517215	0.111979	1.01987	0.405235	12.3248
1	4	4	102	5.5	12	2.99	9.01	8.15405	94.07	2.81269	90.5	91.3	5.0215	6.15	87.9	12.1	67.8	42.05	10.55	25.75	31.5	8.15405	0.501474	7.16741	0.98664	5.52845	3.42878	0.860252	2.09967	2.56853	91.3	27.8	90.23	9.77	30.61	10.3	2.23	20.31	8.07	5.0215	1.39598	4.5309	0.490601	1.53708	0.517215	0.111979	1.01987	0.405235	13.1755
1	4	4	102	5.5	12	3.27	8.73	7.90065	94.07	3.07609	90.5	91.3	5.0215	6.15	87.9	12.1	67.8	42.05	10.55	25.75	31.5	7.90065	0.48589	6.94467	0.955979	5.35664	3.32222	0.833519	2.03442	2.4887	91.3	27.8	90.23	9.77	30.61	10.3	2.23	20.31	8.07	5.0215	1.39598	4.5309	0.490601	1.53708	0.517215	0.111979	1.01987	0.405235	12.9221
1	4	4	102	5.5	12	2.99	9.01	8.15405	94.07	2.81269	90.5	91.3	5.0215	6.15	87.9	12.1	67.8	42.05	10.55	25.75	31.5	8.15405	0.501474	7.16741	0.98664	5.52845	3.42878	0.860252	2.09967	2.56853	91.3	27.8	90.23	9.77	30.61	10.3	2.23	20.31	8.07	5.0215	1.39598	4.5309	0.490601	1.53708	0.517215	0.111979	1.01987	0.405235	13.1755
1	4	4	102	5.5	12	3.19	8.81	7.97305	94.07	3.00083	90.5	91.3	5.0215	6.15	87.9	12.1	67.8	42.05	10.55	25.75	31.5	7.97305	0.490343	7.00831	0.964739	5.40573	3.35267	0.841157	2.05306	2.51151	91.3	27.8	90.23	9.77	30.61	10.3	2.23	20.31	8.07	5.0215	1.39598	4.5309	0.490601	1.53708	0.517215	0.111979	1.01987	0.405235	12.9946
1	4	4	102	5.5	12	3.37	8.63	7.81015	94.07	3.17016	90.5	91.3	5.0215	6.15	87.9	12.1	67.8	42.05	10.55	25.75	31.5	7.81015	0.480324	6.86512	0.945028	5.29528	3.28417	0.823971	2.01111	2.4602	91.3	27.8	90.23	9.77	30.61	10.3	2.23	20.31	8.07	5.0215	1.39598	4.5309	0.490601	1.53708	0.517215	0.111979	1.01987	0.405235	12.8316
1	4	4	102	5.5	12	2.99	9.01	8.15405	94.07	2.81269	90.5	91.3	5.0215	6.15	87.9	12.1	67.8	42.05	10.55	25.75	31.5	8.15405	0.501474	7.16741	0.98664	5.52845	3.42878	0.860252	2.09967	2.56853	91.3	27.8	90.23	9.77	30.61	10.3	2.23	20.31	8.07	5.0215	1.39598	4.5309	0.490601	1.53708	0.517215	0.111979	1.01987	0.405235	13.1755
1	4	4	102	5.5	12	2.85	9.15	8.28075	94.07	2.68099	90.5	91.3	5.0215	6.15	87.9	12.1	67.8	42.05	10.55	25.75	31.5	8.28075	0.509266	7.27878	1.00197	5.61435	3.48206	0.873619	2.13229	2.60844	91.3	27.8	90.23	9.77	30.61	10.3	2.23	20.31	8.07	5.0215	1.39598	4.5309	0.490601	1.53708	0.517215	0.111979	1.01987	0.405235	13.3022
1	4	4	102	5.5	12	3.49	8.51	7.70155	94.07	3.28304	90.5	91.3	5.0215	6.15	87.9	12.1	67.8	42.05	10.55	25.75	31.5	7.70155	0.473645	6.76966	0.931888	5.22165	3.2385	0.812514	1.98315	2.42599	91.3	27.8	90.23	9.77	30.61	10.3	2.23	20.31	8.07	5.0215	1.39598	4.5309	0.490601	1.53708	0.517215	0.111979	1.01987	0.405235	12.7231
1	4	4	102	5.5	12	3.5	8.5	7.6925	94.07	3.29245	90.5	91.3	5.0215	6.15	87.9	12.1	67.8	42.05	10.55	25.75	31.5	7.6925	0.473089	6.76171	0.930793	5.21551	3.2347	0.811559	1.98082	2.42314	91.3	27.8	90.23	9.77	30.61	10.3	2.23	20.31	8.07	5.0215	1.39598	4.5309	0.490601	1.53708	0.517215	0.111979	1.01987	0.405235	12.714
1	4	4	102	5.5	12	3.59	8.41	7.61105	94.07	3.37711	90.5	91.3	5.0215	6.15	87.9	12.1	67.8	42.05	10.55	25.75	31.5	7.61105	0.46808	6.69011	0.920937	5.16029	3.20045	0.802966	1.95985	2.39748	91.3	27.8	90.23	9.77	30.61	10.3	2.23	20.31	8.07	5.0215	1.39598	4.5309	0.490601	1.53708	0.517215	0.111979	1.01987	0.405235	12.6325
1	4	4	102	5.5	12	3.74	8.26	7.4753	94.07	3.51822	90.5	91.3	5.0215	6.15	87.9	12.1	67.8	42.05	10.55	25.75	31.5	7.4753	0.459731	6.57079	0.904511	5.06825	3.14336	0.788644	1.92489	2.35472	91.3	27.8	90.23	9.77	30.61	10.3	2.23	20.31	8.07	5.0215	1.39598	4.5309	0.490601	1.53708	0.517215	0.111979	1.01987	0.405235	12.4968
1	4	4	102	5.5	12	2.93	9.07	8.20835	94.07	2.75625	90.5	91.3	5.0215	6.15	87.9	12.1	67.8	42.05	10.55	25.75	31.5	8.20835	0.504814	7.21514	0.99321	5.56526	3.45161	0.865981	2.11365	2.58563	91.3	27.8	90.23	9.77	30.61	10.3	2.23	20.31	8.07	5.0215	1.39598	4.5309	0.490601	1.53708	0.517215	0.111979	1.01987	0.405235	13.2298
1	4	4	102	5.5	12	3.64	8.36	7.5658	94.07	3.42415	90.5	91.3	5.0215	6.15	87.9	12.1	67.8	42.05	10.55	25.75	31.5	7.5658	0.465297	6.65034	0.915462	5.12961	3.18142	0.798192	1.94819	2.38323	91.3	27.8	90.23	9.77	30.61	10.3	2.23	20.31	8.07	5.0215	1.39598	4.5309	0.490601	1.53708	0.517215	0.111979	1.01987	0.405235	12.5873
1	4	4	102	5.5	12	3.67	8.33	7.53865	94.07	3.45237	90.5	91.3	5.0215	6.15	87.9	12.1	67.8	42.05	10.55	25.75	31.5	7.53865	0.463627	6.62647	0.912177	5.1112	3.17	0.795328	1.9412	2.37467	91.3	27.8	90.23	9.77	30.61	10.3	2.23	20.31	8.07	5.0215	1.39598	4.5309	0.490601	1.53708	0.517215	0.111979	1.01987	0.405235	12.5602
1	4	4	102	5.5	12	3.71	8.29	7.50245	94.07	3.49	90.5	91.3	5.0215	6.15	87.9	12.1	67.8	42.05	10.55	25.75	31.5	7.50245	0.461401	6.59465	0.907796	5.08666	3.15478	0.791508	1.93188	2.36327	91.3	27.8	90.23	9.77	30.61	10.3	2.23	20.31	8.07	5.0215	1.39598	4.5309	0.490601	1.53708	0.517215	0.111979	1.01987	0.405235	12.5239
							0
2	1	3	68	6	10	1.37	8.63	7.81015	94.58	1.29575	90.5	91.3	5.478	6.15	87.9	12.1	67.8	42.05	10.55	25.75	31.5	7.81015	0.480324	6.86512	0.945028	5.29528	3.28417	0.823971	2.01111	2.4602	91.3	27.8	90.23	9.77	30.61	10.3	2.23	20.31	8.07	5.478	1.52288	4.9428	0.535201	1.67682	0.564234	0.122159	1.11258	0.442075	13.2881
2	1	3	68	6	10	1.6	8.4	7.602	94.58	1.51328	90.5	91.3	5.478	6.15	87.9	12.1	67.8	42.05	10.55	25.75	31.5	7.602	0.467523	6.68216	0.919842	5.15416	3.19664	0.802011	1.95752	2.39463	91.3	27.8	90.23	9.77	30.61	10.3	2.23	20.31	8.07	5.478	1.52288	4.9428	0.535201	1.67682	0.564234	0.122159	1.11258	0.442075	13.08
2	1	3	68	6	10	2.99	7.01	6.34405	94.58	2.82794	90.5	91.3	5.478	6.15	87.9	12.1	67.8	42.05	10.55	25.75	31.5	6.34405	0.390159	5.57642	0.76763	4.30127	2.66767	0.669297	1.63359	1.99838	91.3	27.8	90.23	9.77	30.61	10.3	2.23	20.31	8.07	5.478	1.52288	4.9428	0.535201	1.67682	0.564234	0.122159	1.11258	0.442075	11.8221
2	1	3	68	6	10	1.67	8.33	7.53865	94.58	1.57949	90.5	91.3	5.478	6.15	87.9	12.1	67.8	42.05	10.55	25.75	31.5	7.53865	0.463627	6.62647	0.912177	5.1112	3.17	0.795328	1.9412	2.37467	91.3	27.8	90.23	9.77	30.61	10.3	2.23	20.31	8.07	5.478	1.52288	4.9428	0.535201	1.67682	0.564234	0.122159	1.11258	0.442075	13.0166
2	1	3	68	6	10	2.7	7.3	6.6065	94.58	2.55366	90.5	91.3	5.478	6.15	87.9	12.1	67.8	42.05	10.55	25.75	31.5	6.6065	0.4063	5.80711	0.799386	4.47921	2.77803	0.696986	1.70117	2.08105	91.3	27.8	90.23	9.77	30.61	10.3	2.23	20.31	8.07	5.478	1.52288	4.9428	0.535201	1.67682	0.564234	0.122159	1.11258	0.442075	12.0845
2	1	3	68	6	10	4.95	5.05	4.57025	94.58	4.68171	90.5	91.3	5.478	6.15	87.9	12.1	67.8	42.05	10.55	25.75	31.5	4.57025	0.28107	4.01725	0.553	3.09863	1.92179	0.482161	1.17684	1.43963	91.3	27.8	90.23	9.77	30.61	10.3	2.23	20.31	8.07	5.478	1.52288	4.9428	0.535201	1.67682	0.564234	0.122159	1.11258	0.442075	10.0482
2	1	3	68	6	10	2.55	7.45	6.74225	94.58	2.41179	90.5	91.3	5.478	6.15	87.9	12.1	67.8	42.05	10.55	25.75	31.5	6.74225	0.414648	5.92644	0.815812	4.57125	2.83512	0.711307	1.73613	2.12381	91.3	27.8	90.23	9.77	30.61	10.3	2.23	20.31	8.07	5.478	1.52288	4.9428	0.535201	1.67682	0.564234	0.122159	1.11258	0.442075	12.2203
2	1	3	68	6	10	2.97	7.03	6.36215	94.58	2.80903	90.5	91.3	5.478	6.15	87.9	12.1	67.8	42.05	10.55	25.75	31.5	6.36215	0.391272	5.59233	0.76982	4.31354	2.67528	0.671207	1.63825	2.00408	91.3	27.8	90.23	9.77	30.61	10.3	2.23	20.31	8.07	5.478	1.52288	4.9428	0.535201	1.67682	0.564234	0.122159	1.11258	0.442075	11.8401
2	1	3	68	6	10	1.55	8.45	7.64725	94.58	1.46599	90.5	91.3	5.478	6.15	87.9	12.1	67.8	42.05	10.55	25.75	31.5	7.64725	0.470306	6.72193	0.925317	5.18484	3.21567	0.806785	1.96917	2.40888	91.3	27.8	90.23	9.77	30.61	10.3	2.23	20.31	8.07	5.478	1.52288	4.9428	0.535201	1.67682	0.564234	0.122159	1.11258	0.442075	13.1252
2	1	3	68	6	10	2.63	7.37	6.66985	94.58	2.48745	90.5	91.3	5.478	6.15	87.9	12.1	67.8	42.05	10.55	25.75	31.5	6.66985	0.410196	5.8628	0.807052	4.52216	2.80467	0.703669	1.71749	2.101	91.3	27.8	90.23	9.77	30.61	10.3	2.23	20.31	8.07	5.478	1.52288	4.9428	0.535201	1.67682	0.564234	0.122159	1.11258	0.442075	12.1479
2	1	3	68	6	10	1.6	8.4	7.602	94.58	1.51328	90.5	91.3	5.478	6.15	87.9	12.1	67.8	42.05	10.55	25.75	31.5	7.602	0.467523	6.68216	0.919842	5.15416	3.19664	0.802011	1.95752	2.39463	91.3	27.8	90.23	9.77	30.61	10.3	2.23	20.31	8.07	5.478	1.52288	4.9428	0.535201	1.67682	0.564234	0.122159	1.11258	0.442075	13.08
2	1	3	68	6	10	1.75	8.25	7.46625	94.58	1.65515	90.5	91.3	5.478	6.15	87.9	12.1	67.8	42.05	10.55	25.75	31.5	7.46625	0.459174	6.56283	0.903416	5.06212	3.13956	0.787689	1.92256	2.35187	91.3	27.8	90.23	9.77	30.61	10.3	2.23	20.31	8.07	5.478	1.52288	4.9428	0.535201	1.67682	0.564234	0.122159	1.11258	0.442075	12.9443
2	1	3	68	6	10	2.33	7.67	6.94135	94.58	2.20371	90.5	91.3	5.478	6.15	87.9	12.1	67.8	42.05	10.55	25.75	31.5	6.94135	0.426893	6.10145	0.839903	4.70624	2.91884	0.732312	1.7874	2.18653	91.3	27.8	90.23	9.77	30.61	10.3	2.23	20.31	8.07	5.478	1.52288	4.9428	0.535201	1.67682	0.564234	0.122159	1.11258	0.442075	12.4193
2	1	3	68	6	10	2.41	7.59	6.86895	94.58	2.27938	90.5	91.3	5.478	6.15	87.9	12.1	67.8	42.05	10.55	25.75	31.5	6.86895	0.42244	6.03781	0.831143	4.65715	2.88839	0.724674	1.76875	2.16372	91.3	27.8	90.23	9.77	30.61	10.3	2.23	20.31	8.07	5.478	1.52288	4.9428	0.535201	1.67682	0.564234	0.122159	1.11258	0.442075	12.3469
2	2	4	102	7	11	3.55	7.45	6.74225	94.12	3.34126	90.5	91.3	6.391	6.15	87.9	12.1	67.8	42.05	10.55	25.75	31.5	6.74225	0.414648	5.92644	0.815812	4.57125	2.83512	0.711307	1.73613	2.12381	91.3	27.8	90.23	9.77	30.61	10.3	2.23	20.31	8.07	6.391	1.7767	5.7666	0.624401	1.95629	0.658273	0.142519	1.29801	0.515754	13.1333
2	2	4	102	7	11	2.5	8.5	7.6925	94.12	2.353	90.5	91.3	6.391	6.15	87.9	12.1	67.8	42.05	10.55	25.75	31.5	7.6925	0.473089	6.76171	0.930793	5.21551	3.2347	0.811559	1.98082	2.42314	91.3	27.8	90.23	9.77	30.61	10.3	2.23	20.31	8.07	6.391	1.7767	5.7666	0.624401	1.95629	0.658273	0.142519	1.29801	0.515754	14.0835
2	2	4	102	7	11	2.65	8.35	7.55675	94.12	2.49418	90.5	91.3	6.391	6.15	87.9	12.1	67.8	42.05	10.55	25.75	31.5	7.55675	0.46474	6.64238	0.914367	5.12348	3.17761	0.797237	1.94586	2.38038	91.3	27.8	90.23	9.77	30.61	10.3	2.23	20.31	8.07	6.391	1.7767	5.7666	0.624401	1.95629	0.658273	0.142519	1.29801	0.515754	13.9477
2	2	4	102	7	11	1.4	9.6	8.688	94.12	1.31768	90.5	91.3	6.391	6.15	87.9	12.1	67.8	42.05	10.55	25.75	31.5	8.688	0.534312	7.63675	1.05125	5.89046	3.6533	0.916584	2.23716	2.73672	91.3	27.8	90.23	9.77	30.61	10.3	2.23	20.31	8.07	6.391	1.7767	5.7666	0.624401	1.95629	0.658273	0.142519	1.29801	0.515754	15.079
2	2	4	102	7	11	1.8	9.2	8.326	94.12	1.69416	90.5	91.3	6.391	6.15	87.9	12.1	67.8	42.05	10.55	25.75	31.5	8.326	0.512049	7.31855	1.00745	5.64503	3.50108	0.878393	2.14394	2.62269	91.3	27.8	90.23	9.77	30.61	10.3	2.23	20.31	8.07	6.391	1.7767	5.7666	0.624401	1.95629	0.658273	0.142519	1.29801	0.515754	14.717
2	2	4	102	7	11	1.85	9.15	8.28075	94.12	1.74122	90.5	91.3	6.391	6.15	87.9	12.1	67.8	42.05	10.55	25.75	31.5	8.28075	0.509266	7.27878	1.00197	5.61435	3.48206	0.873619	2.13229	2.60844	91.3	27.8	90.23	9.77	30.61	10.3	2.23	20.31	8.07	6.391	1.7767	5.7666	0.624401	1.95629	0.658273	0.142519	1.29801	0.515754	14.6717
2	2	4	102	7	11	2.57	8.43	7.62915	94.12	2.41888	90.5	91.3	6.391	6.15	87.9	12.1	67.8	42.05	10.55	25.75	31.5	7.62915	0.469193	6.70602	0.923127	5.17256	3.20806	0.804875	1.96451	2.40318	91.3	27.8	90.23	9.77	30.61	10.3	2.23	20.31	8.07	6.391	1.7767	5.7666	0.624401	1.95629	0.658273	0.142519	1.29801	0.515754	14.0202
2	2	4	102	7	11	2.76	8.24	7.4572	94.12	2.59771	90.5	91.3	6.391	6.15	87.9	12.1	67.8	42.05	10.55	25.75	31.5	7.4572	0.458618	6.55488	0.902321	5.05598	3.13575	0.786735	1.92023	2.34902	91.3	27.8	90.23	9.77	30.61	10.3	2.23	20.31	8.07	6.391	1.7767	5.7666	0.624401	1.95629	0.658273	0.142519	1.29801	0.515754	13.8482
2	2	4	102	7	11	2.86	8.14	7.3667	94.12	2.69183	90.5	91.3	6.391	6.15	87.9	12.1	67.8	42.05	10.55	25.75	31.5	7.3667	0.453052	6.47533	0.891371	4.99462	3.0977	0.777187	1.89693	2.32051	91.3	27.8	90.23	9.77	30.61	10.3	2.23	20.31	8.07	6.391	1.7767	5.7666	0.624401	1.95629	0.658273	0.142519	1.29801	0.515754	13.7577
2	2	4	102	7	11	2.39	8.61	7.79205	94.12	2.24947	90.5	91.3	6.391	6.15	87.9	12.1	67.8	42.05	10.55	25.75	31.5	7.79205	0.479211	6.84921	0.942838	5.28301	3.27656	0.822061	2.00645	2.4545	91.3	27.8	90.23	9.77	30.61	10.3	2.23	20.31	8.07	6.391	1.7767	5.7666	0.624401	1.95629	0.658273	0.142519	1.29801	0.515754	14.183
2	2	4	102	7	11	2.89	8.11	7.33955	94.12	2.72007	90.5	91.3	6.391	6.15	87.9	12.1	67.8	42.05	10.55	25.75	31.5	7.33955	0.451382	6.45146	0.888086	4.97621	3.08628	0.774323	1.88993	2.31196	91.3	27.8	90.23	9.77	30.61	10.3	2.23	20.31	8.07	6.391	1.7767	5.7666	0.624401	1.95629	0.658273	0.142519	1.29801	0.515754	13.7306
2	2	4	102	7	11	4.33	6.67	6.03635	94.12	4.0754	90.5	91.3	6.391	6.15	87.9	12.1	67.8	42.05	10.55	25.75	31.5	6.03635	0.371236	5.30595	0.730398	4.09265	2.53829	0.636835	1.55436	1.90145	91.3	27.8	90.23	9.77	30.61	10.3	2.23	20.31	8.07	6.391	1.7767	5.7666	0.624401	1.95629	0.658273	0.142519	1.29801	0.515754	12.4274
2	2	4	102	7	11	3.1	7.9	7.1495	94.12	2.91772	90.5	91.3	6.391	6.15	87.9	12.1	67.8	42.05	10.55	25.75	31.5	7.1495	0.439694	6.28441	0.865089	4.84736	3.00636	0.754272	1.841	2.25209	91.3	27.8	90.23	9.77	30.61	10.3	2.23	20.31	8.07	6.391	1.7767	5.7666	0.624401	1.95629	0.658273	0.142519	1.29801	0.515754	13.5405
2	2	4	102	7	11	2.67	8.33	7.53865	94.12	2.513	90.5	91.3	6.391	6.15	87.9	12.1	67.8	42.05	10.55	25.75	31.5	7.53865	0.463627	6.62647	0.912177	5.1112	3.17	0.795328	1.9412	2.37467	91.3	27.8	90.23	9.77	30.61	10.3	2.23	20.31	8.07	6.391	1.7767	5.7666	0.624401	1.95629	0.658273	0.142519	1.29801	0.515754	13.9296
2	3	2	34	5.5	11.5	3.37	8.13	7.35765	93.97	3.16679	90.5	91.3	5.0215	6.15	87.9	12.1	67.8	42.05	10.55	25.75	31.5	7.35765	0.452495	6.46737	0.890276	4.98849	3.09389	0.776232	1.89459	2.31766	91.3	27.8	90.23	9.77	30.61	10.3	2.23	20.31	8.07	5.0215	1.39598	4.5309	0.490601	1.53708	0.517215	0.111979	1.01987	0.405235	12.3791
2	3	2	34	5.5	11.5	2.35	9.15	8.28075	93.97	2.2083	90.5	91.3	5.0215	6.15	87.9	12.1	67.8	42.05	10.55	25.75	31.5	8.28075	0.509266	7.27878	1.00197	5.61435	3.48206	0.873619	2.13229	2.60844	91.3	27.8	90.23	9.77	30.61	10.3	2.23	20.31	8.07	5.0215	1.39598	4.5309	0.490601	1.53708	0.517215	0.111979	1.01987	0.405235	13.3022
2	3	2	34	5.5	11.5	2.59	8.91	8.06355	93.97	2.43382	90.5	91.3	5.0215	6.15	87.9	12.1	67.8	42.05	10.55	25.75	31.5	8.06355	0.495908	7.08786	0.97569	5.46709	3.39072	0.850705	2.07636	2.54002	91.3	27.8	90.23	9.77	30.61	10.3	2.23	20.31	8.07	5.0215	1.39598	4.5309	0.490601	1.53708	0.517215	0.111979	1.01987	0.405235	13.085
2	3	2	34	5.5	11.5	2.35	9.15	8.28075	93.97	2.2083	90.5	91.3	5.0215	6.15	87.9	12.1	67.8	42.05	10.55	25.75	31.5	8.28075	0.509266	7.27878	1.00197	5.61435	3.48206	0.873619	2.13229	2.60844	91.3	27.8	90.23	9.77	30.61	10.3	2.23	20.31	8.07	5.0215	1.39598	4.5309	0.490601	1.53708	0.517215	0.111979	1.01987	0.405235	13.3022
2	3	2	34	5.5	11.5	3.52	7.98	7.2219	93.97	3.30774	90.5	91.3	5.0215	6.15	87.9	12.1	67.8	42.05	10.55	25.75	31.5	7.2219	0.444147	6.34805	0.87385	4.89645	3.03681	0.76191	1.85964	2.2749	91.3	27.8	90.23	9.77	30.61	10.3	2.23	20.31	8.07	5.0215	1.39598	4.5309	0.490601	1.53708	0.517215	0.111979	1.01987	0.405235	12.2434
2	3	2	34	5.5	11.5	2.99	8.51	7.70155	93.97	2.8097	90.5	91.3	5.0215	6.15	87.9	12.1	67.8	42.05	10.55	25.75	31.5	7.70155	0.473645	6.76966	0.931888	5.22165	3.2385	0.812514	1.98315	2.42599	91.3	27.8	90.23	9.77	30.61	10.3	2.23	20.31	8.07	5.0215	1.39598	4.5309	0.490601	1.53708	0.517215	0.111979	1.01987	0.405235	12.7231
2	3	2	34	5.5	11.5	2.36	9.14	8.2717	93.97	2.21769	90.5	91.3	5.0215	6.15	87.9	12.1	67.8	42.05	10.55	25.75	31.5	8.2717	0.50871	7.27082	1.00088	5.60821	3.47825	0.872664	2.12996	2.60559	91.3	27.8	90.23	9.77	30.61	10.3	2.23	20.31	8.07	5.0215	1.39598	4.5309	0.490601	1.53708	0.517215	0.111979	1.01987	0.405235	13.2932
2	3	2	34	5.5	11.5	3.72	7.78	7.0409	93.97	3.49568	90.5	91.3	5.0215	6.15	87.9	12.1	67.8	42.05	10.55	25.75	31.5	7.0409	0.433015	6.18895	0.851949	4.77373	2.9607	0.742815	1.81303	2.21788	91.3	27.8	90.23	9.77	30.61	10.3	2.23	20.31	8.07	5.0215	1.39598	4.5309	0.490601	1.53708	0.517215	0.111979	1.01987	0.405235	12.0624
2	3	2	34	5.5	11.5	1.99	9.51	8.60655	93.97	1.87	90.5	91.3	5.0215	6.15	87.9	12.1	67.8	42.05	10.55	25.75	31.5	8.60655	0.529303	7.56516	1.04139	5.83524	3.61905	0.907991	2.21619	2.71106	91.3	27.8	90.23	9.77	30.61	10.3	2.23	20.31	8.07	5.0215	1.39598	4.5309	0.490601	1.53708	0.517215	0.111979	1.01987	0.405235	13.628
2	3	2	34	5.5	11.5	2.38	9.12	8.2536	93.97	2.23649	90.5	91.3	5.0215	6.15	87.9	12.1	67.8	42.05	10.55	25.75	31.5	8.2536	0.507596	7.25491	0.998686	5.59594	3.47064	0.870755	2.1253	2.59988	91.3	27.8	90.23	9.77	30.61	10.3	2.23	20.31	8.07	5.0215	1.39598	4.5309	0.490601	1.53708	0.517215	0.111979	1.01987	0.405235	13.2751
2	3	2	34	5.5	11.5	2.1	9.4	8.507	93.97	1.97337	90.5	91.3	5.0215	6.15	87.9	12.1	67.8	42.05	10.55	25.75	31.5	8.507	0.523181	7.47765	1.02935	5.76775	3.57719	0.897489	2.19055	2.67971	91.3	27.8	90.23	9.77	30.61	10.3	2.23	20.31	8.07	5.0215	1.39598	4.5309	0.490601	1.53708	0.517215	0.111979	1.01987	0.405235	13.5285
2	3	2	34	5.5	11.5	2.99	8.51	7.70155	93.97	2.8097	90.5	91.3	5.0215	6.15	87.9	12.1	67.8	42.05	10.55	25.75	31.5	7.70155	0.473645	6.76966	0.931888	5.22165	3.2385	0.812514	1.98315	2.42599	91.3	27.8	90.23	9.77	30.61	10.3	2.23	20.31	8.07	5.0215	1.39598	4.5309	0.490601	1.53708	0.517215	0.111979	1.01987	0.405235	12.7231
2	3	2	34	5.5	11.5	3.7	7.8	7.059	93.97	3.47689	90.5	91.3	5.0215	6.15	87.9	12.1	67.8	42.05	10.55	25.75	31.5	7.059	0.434129	6.20486	0.854139	4.786	2.96831	0.744725	1.81769	2.22358	91.3	27.8	90.23	9.77	30.61	10.3	2.23	20.31	8.07	5.0215	1.39598	4.5309	0.490601	1.53708	0.517215	0.111979	1.01987	0.405235	12.0805
2	3	2	34	5.5	11.5	2.1	9.4	8.507	93.97	1.97337	90.5	91.3	5.0215	6.15	87.9	12.1	67.8	42.05	10.55	25.75	31.5	8.507	0.523181	7.47765	1.02935	5.76775	3.57719	0.897489	2.19055	2.67971	91.3	27.8	90.23	9.77	30.61	10.3	2.23	20.31	8.07	5.0215	1.39598	4.5309	0.490601	1.53708	0.517215	0.111979	1.01987	0.405235	13.5285
2	4	1	0	5	12.5	3.73	8.77	7.93685	94.35	3.51925	90.5	91.3	4.565	6.15	87.9	12.1	67.8	42.05	10.55	25.75	31.5	7.93685	0.488116	6.97649	0.960359	5.38118	3.33745	0.837338	2.04374	2.50011	91.3	27.8	90.23	9.77	30.61	10.3	2.23	20.31	8.07	4.565	1.26907	4.119	0.446001	1.39735	0.470195	0.1018	0.927152	0.368395	12.5019
2	4	1	0	5	12.5	3.91	8.59	7.77395	94.35	3.68908	90.5	91.3	4.565	6.15	87.9	12.1	67.8	42.05	10.55	25.75	31.5	7.77395	0.478098	6.8333	0.940648	5.27074	3.26895	0.820152	2.00179	2.44879	91.3	27.8	90.23	9.77	30.61	10.3	2.23	20.31	8.07	4.565	1.26907	4.119	0.446001	1.39735	0.470195	0.1018	0.927152	0.368395	12.339
2	4	1	0	5	12.5	3.96	8.54	7.7287	94.35	3.73626	90.5	91.3	4.565	6.15	87.9	12.1	67.8	42.05	10.55	25.75	31.5	7.7287	0.475315	6.79353	0.935173	5.24006	3.24992	0.815378	1.99014	2.43454	91.3	27.8	90.23	9.77	30.61	10.3	2.23	20.31	8.07	4.565	1.26907	4.119	0.446001	1.39735	0.470195	0.1018	0.927152	0.368395	12.2937
2	4	1	0	5	12.5	3.39	9.11	8.24455	94.35	3.19847	90.5	91.3	4.565	6.15	87.9	12.1	67.8	42.05	10.55	25.75	31.5	8.24455	0.50704	7.24696	0.997591	5.5898	3.46683	0.8698	2.12297	2.59703	91.3	27.8	90.23	9.77	30.61	10.3	2.23	20.31	8.07	4.565	1.26907	4.119	0.446001	1.39735	0.470195	0.1018	0.927152	0.368395	12.8096
2	4	1	0	5	12.5	2.93	9.57	8.66085	94.35	2.76445	90.5	91.3	4.565	6.15	87.9	12.1	67.8	42.05	10.55	25.75	31.5	8.66085	0.532642	7.61289	1.04796	5.87206	3.64189	0.91372	2.23017	2.72817	91.3	27.8	90.23	9.77	30.61	10.3	2.23	20.31	8.07	4.565	1.26907	4.119	0.446001	1.39735	0.470195	0.1018	0.927152	0.368395	13.2259
2	4	1	0	5	12.5	3.53	8.97	8.11785	94.35	3.33055	90.5	91.3	4.565	6.15	87.9	12.1	67.8	42.05	10.55	25.75	31.5	8.11785	0.499248	7.13559	0.98226	5.5039	3.41356	0.856433	2.09035	2.55712	91.3	27.8	90.23	9.77	30.61	10.3	2.23	20.31	8.07	4.565	1.26907	4.119	0.446001	1.39735	0.470195	0.1018	0.927152	0.368395	12.6829
2	4	1	0	5	12.5	3.29	9.21	8.33505	94.35	3.10411	90.5	91.3	4.565	6.15	87.9	12.1	67.8	42.05	10.55	25.75	31.5	8.33505	0.512606	7.32651	1.00854	5.65116	3.50489	0.879348	2.14628	2.62554	91.3	27.8	90.23	9.77	30.61	10.3	2.23	20.31	8.07	4.565	1.26907	4.119	0.446001	1.39735	0.470195	0.1018	0.927152	0.368395	12.9001
2	4	1	0	5	12.5	3.45	9.05	8.19025	94.35	3.25507	90.5	91.3	4.565	6.15	87.9	12.1	67.8	42.05	10.55	25.75	31.5	8.19025	0.5037	7.19923	0.99102	5.55299	3.444	0.864071	2.10899	2.57993	91.3	27.8	90.23	9.77	30.61	10.3	2.23	20.31	8.07	4.565	1.26907	4.119	0.446001	1.39735	0.470195	0.1018	0.927152	0.368395	12.7553
2	4	1	0	5	12.5	3.97	8.53	7.71965	94.35	3.74569	90.5	91.3	4.565	6.15	87.9	12.1	67.8	42.05	10.55	25.75	31.5	7.71965	0.474758	6.78557	0.934078	5.23392	3.24611	0.814423	1.98781	2.43169	91.3	27.8	90.23	9.77	30.61	10.3	2.23	20.31	8.07	4.565	1.26907	4.119	0.446001	1.39735	0.470195	0.1018	0.927152	0.368395	12.2846
2	4	1	0	5	12.5	2.31	10.19	9.22195	94.35	2.17949	90.5	91.3	4.565	6.15	87.9	12.1	67.8	42.05	10.55	25.75	31.5	9.22195	0.56715	8.10609	1.11586	6.25248	3.87783	0.972916	2.37465	2.90491	91.3	27.8	90.23	9.77	30.61	10.3	2.23	20.31	8.07	4.565	1.26907	4.119	0.446001	1.39735	0.470195	0.1018	0.927152	0.368395	13.787
2	4	1	0	5	12.5	2.27	10.23	9.25815	94.35	2.14174	90.5	91.3	4.565	6.15	87.9	12.1	67.8	42.05	10.55	25.75	31.5	9.25815	0.569376	8.13791	1.12024	6.27703	3.89305	0.976735	2.38397	2.91632	91.3	27.8	90.23	9.77	30.61	10.3	2.23	20.31	8.07	4.565	1.26907	4.119	0.446001	1.39735	0.470195	0.1018	0.927152	0.368395	13.8232
2	4	1	0	5	12.5	3.36	9.14	8.2717	94.35	3.17016	90.5	91.3	4.565	6.15	87.9	12.1	67.8	42.05	10.55	25.75	31.5	8.2717	0.50871	7.27082	1.00088	5.60821	3.47825	0.872664	2.12996	2.60559	91.3	27.8	90.23	9.77	30.61	10.3	2.23	20.31	8.07	4.565	1.26907	4.119	0.446001	1.39735	0.470195	0.1018	0.927152	0.368395	12.8367
2	4	1	0	5	12.5	3.54	8.96	8.1088	94.35	3.33999	90.5	91.3	4.565	6.15	87.9	12.1	67.8	42.05	10.55	25.75	31.5	8.1088	0.498691	7.12764	0.981165	5.49777	3.40975	0.855478	2.08802	2.55427	91.3	27.8	90.23	9.77	30.61	10.3	2.23	20.31	8.07	4.565	1.26907	4.119	0.446001	1.39735	0.470195	0.1018	0.927152	0.368395	12.6738
2	4	1	0	5	12.5	3.91	8.59	7.77395	94.35	3.68908	90.5	91.3	4.565	6.15	87.9	12.1	67.8	42.05	10.55	25.75	31.5	7.77395	0.478098	6.8333	0.940648	5.27074	3.26895	0.820152	2.00179	2.44879	91.3	27.8	90.23	9.77	30.61	10.3	2.23	20.31	8.07	4.565	1.26907	4.119	0.446001	1.39735	0.470195	0.1018	0.927152	0.368395	12.339
2	4	1	0	5	12.5	3.27	9.23	8.35315	94.35	3.08525	90.5	91.3	4.565	6.15	87.9	12.1	67.8	42.05	10.55	25.75	31.5	8.35315	0.513719	7.34242	1.01073	5.66344	3.5125	0.881257	2.15094	2.63124	91.3	27.8	90.23	9.77	30.61	10.3	2.23	20.31	8.07	4.565	1.26907	4.119	0.446001	1.39735	0.470195	0.1018	0.927152	0.368395	12.9182
2	4	1	0	5	12.5	3.45	9.05	8.19025	94.35	3.25507	90.5	91.3	4.565	6.15	87.9	12.1	67.8	42.05	10.55	25.75	31.5	8.19025	0.5037	7.19923	0.99102	5.55299	3.444	0.864071	2.10899	2.57993	91.3	27.8	90.23	9.77	30.61	10.3	2.23	20.31	8.07	4.565	1.26907	4.119	0.446001	1.39735	0.470195	0.1018	0.927152	0.368395	12.7553
3	1	1	0	5	11	1.99	9.01	8.15405	94.26	1.87577	90.5	91.3	4.565	6.15	87.9	12.1	67.8	42.05	10.55	25.75	31.5	8.15405	0.501474	7.16741	0.98664	5.52845	3.42878	0.860252	2.09967	2.56853	91.3	27.8	90.23	9.77	30.61	10.3	2.23	20.31	8.07	4.565	1.26907	4.119	0.446001	1.39735	0.470195	0.1018	0.927152	0.368395	12.719
3	1	1	0	5	11	3.5	7.5	6.7875	94.26	3.2991	90.5	91.3	4.565	6.15	87.9	12.1	67.8	42.05	10.55	25.75	31.5	6.7875	0.417431	5.96621	0.821287	4.60192	2.85414	0.716081	1.74778	2.13806	91.3	27.8	90.23	9.77	30.61	10.3	2.23	20.31	8.07	4.565	1.26907	4.119	0.446001	1.39735	0.470195	0.1018	0.927152	0.368395	11.3525
3	1	1	0	5	11	1.45	9.55	8.64275	94.26	1.36677	90.5	91.3	4.565	6.15	87.9	12.1	67.8	42.05	10.55	25.75	31.5	8.64275	0.531529	7.59698	1.04577	5.85978	3.63428	0.91181	2.22551	2.72247	91.3	27.8	90.23	9.77	30.61	10.3	2.23	20.31	8.07	4.565	1.26907	4.119	0.446001	1.39735	0.470195	0.1018	0.927152	0.368395	13.2078
3	1	1	0	5	11	2.33	8.67	7.84635	94.26	2.19626	90.5	91.3	4.565	6.15	87.9	12.1	67.8	42.05	10.55	25.75	31.5	7.84635	0.482551	6.89694	0.949408	5.31983	3.29939	0.82779	2.02044	2.4716	91.3	27.8	90.23	9.77	30.61	10.3	2.23	20.31	8.07	4.565	1.26907	4.119	0.446001	1.39735	0.470195	0.1018	0.927152	0.368395	12.4114
3	1	1	0	5	11	2.35	8.65	7.82825	94.26	2.21511	90.5	91.3	4.565	6.15	87.9	12.1	67.8	42.05	10.55	25.75	31.5	7.82825	0.481437	6.88103	0.947218	5.30755	3.29178	0.82588	2.01577	2.4659	91.3	27.8	90.23	9.77	30.61	10.3	2.23	20.31	8.07	4.565	1.26907	4.119	0.446001	1.39735	0.470195	0.1018	0.927152	0.368395	12.3933
3	1	1	0	5	11	1.98	9.02	8.1631	94.26	1.86635	90.5	91.3	4.565	6.15	87.9	12.1	67.8	42.05	10.55	25.75	31.5	8.1631	0.502031	7.17536	0.987735	5.53458	3.43258	0.861207	2.102	2.57138	91.3	27.8	90.23	9.77	30.61	10.3	2.23	20.31	8.07	4.565	1.26907	4.119	0.446001	1.39735	0.470195	0.1018	0.927152	0.368395	12.7281
3	1	1	0	5	11	2.23	8.77	7.93685	94.26	2.102	90.5	91.3	4.565	6.15	87.9	12.1	67.8	42.05	10.55	25.75	31.5	7.93685	0.488116	6.97649	0.960359	5.38118	3.33745	0.837338	2.04374	2.50011	91.3	27.8	90.23	9.77	30.61	10.3	2.23	20.31	8.07	4.565	1.26907	4.119	0.446001	1.39735	0.470195	0.1018	0.927152	0.368395	12.5019
3	1	1	0	5	11	2.01	8.99	8.13595	94.26	1.89463	90.5	91.3	4.565	6.15	87.9	12.1	67.8	42.05	10.55	25.75	31.5	8.13595	0.500361	7.1515	0.98445	5.51617	3.42117	0.858343	2.09501	2.56282	91.3	27.8	90.23	9.77	30.61	10.3	2.23	20.31	8.07	4.565	1.26907	4.119	0.446001	1.39735	0.470195	0.1018	0.927152	0.368395	12.7009
3	1	1	0	5	11	2.03	8.97	8.11785	94.26	1.91348	90.5	91.3	4.565	6.15	87.9	12.1	67.8	42.05	10.55	25.75	31.5	8.11785	0.499248	7.13559	0.98226	5.5039	3.41356	0.856433	2.09035	2.55712	91.3	27.8	90.23	9.77	30.61	10.3	2.23	20.31	8.07	4.565	1.26907	4.119	0.446001	1.39735	0.470195	0.1018	0.927152	0.368395	12.6829
3	1	1	0	5	11	2.21	8.79	7.95495	94.26	2.08315	90.5	91.3	4.565	6.15	87.9	12.1	67.8	42.05	10.55	25.75	31.5	7.95495	0.489229	6.9924	0.962549	5.39346	3.34506	0.839247	2.0484	2.50581	91.3	27.8	90.23	9.77	30.61	10.3	2.23	20.31	8.07	4.565	1.26907	4.119	0.446001	1.39735	0.470195	0.1018	0.927152	0.368395	12.52
3	1	1	0	5	11	1.99	9.01	8.15405	94.26	1.87577	90.5	91.3	4.565	6.15	87.9	12.1	67.8	42.05	10.55	25.75	31.5	8.15405	0.501474	7.16741	0.98664	5.52845	3.42878	0.860252	2.09967	2.56853	91.3	27.8	90.23	9.77	30.61	10.3	2.23	20.31	8.07	4.565	1.26907	4.119	0.446001	1.39735	0.470195	0.1018	0.927152	0.368395	12.719
3	1	1	0	5	11	1.71	9.29	8.40745	94.26	1.61185	90.5	91.3	4.565	6.15	87.9	12.1	67.8	42.05	10.55	25.75	31.5	8.40745	0.517058	7.39015	1.0173	5.70025	3.53533	0.886986	2.16492	2.64835	91.3	27.8	90.23	9.77	30.61	10.3	2.23	20.31	8.07	4.565	1.26907	4.119	0.446001	1.39735	0.470195	0.1018	0.927152	0.368395	12.9725
3	1	1	0	5	11	1.23	9.77	8.84185	94.26	1.1594	90.5	91.3	4.565	6.15	87.9	12.1	67.8	42.05	10.55	25.75	31.5	8.84185	0.543774	7.77199	1.06986	5.99477	3.718	0.932815	2.27678	2.78518	91.3	27.8	90.23	9.77	30.61	10.3	2.23	20.31	8.07	4.565	1.26907	4.119	0.446001	1.39735	0.470195	0.1018	0.927152	0.368395	13.4069
3	1	1	0	5	11	1.75	9.25	8.37125	94.26	1.64955	90.5	91.3	4.565	6.15	87.9	12.1	67.8	42.05	10.55	25.75	31.5	8.37125	0.514832	7.35833	1.01292	5.67571	3.52011	0.883167	2.1556	2.63694	91.3	27.8	90.23	9.77	30.61	10.3	2.23	20.31	8.07	4.565	1.26907	4.119	0.446001	1.39735	0.470195	0.1018	0.927152	0.368395	12.9363
							0	8.09587	94.26	1.93637	90.5	91.3	4.565	6.15	87.9	12.1	67.8	42.05	10.55	25.75	31.5	8.09587	0.497896	7.11627	0.9796	5.489	3.40431	0.854114	2.08469	2.5502	91.3	27.8	90.23	9.77	30.61	10.3	2.23	20.31	8.07	4.565	1.26907	4.119	0.446001	1.39735	0.470195	0.1018	0.927152	0.368395	12.6609
3	2	2	34	5.5	12	2.75	9.25	8.37125	93.63	2.57483	90.5	91.3	5.0215	6.15	87.9	12.1	67.8	42.05	10.55	25.75	31.5	8.37125	0.514832	7.35833	1.01292	5.67571	3.52011	0.883167	2.1556	2.63694	91.3	27.8	90.23	9.77	30.61	10.3	2.23	20.31	8.07	5.0215	1.39598	4.5309	0.490601	1.53708	0.517215	0.111979	1.01987	0.405235	13.3927
3	2	2	34	5.5	12	1.52	10.48	9.4844	93.63	1.42318	90.5	91.3	5.0215	6.15	87.9	12.1	67.8	42.05	10.55	25.75	31.5	9.4844	0.583291	8.33679	1.14761	6.43042	3.98819	1.0006	2.44223	2.98759	91.3	27.8	90.23	9.77	30.61	10.3	2.23	20.31	8.07	5.0215	1.39598	4.5309	0.490601	1.53708	0.517215	0.111979	1.01987	0.405235	14.5059
3	2	2	34	5.5	12	1.88	10.12	9.1586	93.63	1.76024	90.5	91.3	5.0215	6.15	87.9	12.1	67.8	42.05	10.55	25.75	31.5	9.1586	0.563254	8.05041	1.10819	6.20953	3.85119	0.966232	2.35834	2.88496	91.3	27.8	90.23	9.77	30.61	10.3	2.23	20.31	8.07	5.0215	1.39598	4.5309	0.490601	1.53708	0.517215	0.111979	1.01987	0.405235	14.1801
3	2	2	34	5.5	12	2.95	9.05	8.19025	93.63	2.76208	90.5	91.3	5.0215	6.15	87.9	12.1	67.8	42.05	10.55	25.75	31.5	8.19025	0.5037	7.19923	0.99102	5.55299	3.444	0.864071	2.10899	2.57993	91.3	27.8	90.23	9.77	30.61	10.3	2.23	20.31	8.07	5.0215	1.39598	4.5309	0.490601	1.53708	0.517215	0.111979	1.01987	0.405235	13.2118
3	2	2	34	5.5	12	1.87	10.13	9.16765	93.63	1.75088	90.5	91.3	5.0215	6.15	87.9	12.1	67.8	42.05	10.55	25.75	31.5	9.16765	0.56381	8.05836	1.10929	6.21567	3.855	0.967187	2.36067	2.88781	91.3	27.8	90.23	9.77	30.61	10.3	2.23	20.31	8.07	5.0215	1.39598	4.5309	0.490601	1.53708	0.517215	0.111979	1.01987	0.405235	14.1891
3	2	2	34	5.5	12	1.77	10.23	9.25815	93.63	1.65725	90.5	91.3	5.0215	6.15	87.9	12.1	67.8	42.05	10.55	25.75	31.5	9.25815	0.569376	8.13791	1.12024	6.27703	3.89305	0.976735	2.38397	2.91632	91.3	27.8	90.23	9.77	30.61	10.3	2.23	20.31	8.07	5.0215	1.39598	4.5309	0.490601	1.53708	0.517215	0.111979	1.01987	0.405235	14.2797
3	2	2	34	5.5	12	2.55	9.45	8.55225	93.63	2.38756	90.5	91.3	5.0215	6.15	87.9	12.1	67.8	42.05	10.55	25.75	31.5	8.55225	0.525963	7.51743	1.03482	5.79843	3.59622	0.902262	2.2022	2.69396	91.3	27.8	90.23	9.77	30.61	10.3	2.23	20.31	8.07	5.0215	1.39598	4.5309	0.490601	1.53708	0.517215	0.111979	1.01987	0.405235	13.5738
3	2	2	34	5.5	12	3.8	8.2	7.421	93.63	3.55794	90.5	91.3	5.0215	6.15	87.9	12.1	67.8	42.05	10.55	25.75	31.5	7.421	0.456392	6.52306	0.897941	5.03144	3.12053	0.782916	1.91091	2.33761	91.3	27.8	90.23	9.77	30.61	10.3	2.23	20.31	8.07	5.0215	1.39598	4.5309	0.490601	1.53708	0.517215	0.111979	1.01987	0.405235	12.4425
3	2	2	34	5.5	12	3.54	8.46	7.6563	93.63	3.3145	90.5	91.3	5.0215	6.15	87.9	12.1	67.8	42.05	10.55	25.75	31.5	7.6563	0.470862	6.72989	0.926412	5.19097	3.21947	0.80774	1.9715	2.41173	91.3	27.8	90.23	9.77	30.61	10.3	2.23	20.31	8.07	5.0215	1.39598	4.5309	0.490601	1.53708	0.517215	0.111979	1.01987	0.405235	12.6778
3	2	2	34	5.5	12	4.34	7.66	6.9323	93.63	4.06354	90.5	91.3	5.0215	6.15	87.9	12.1	67.8	42.05	10.55	25.75	31.5	6.9323	0.426336	6.09349	0.838808	4.7001	2.91503	0.731358	1.78507	2.18367	91.3	27.8	90.23	9.77	30.61	10.3	2.23	20.31	8.07	5.0215	1.39598	4.5309	0.490601	1.53708	0.517215	0.111979	1.01987	0.405235	11.9538
3	2	2	34	5.5	12	3.94	8.06	7.2943	93.63	3.68902	90.5	91.3	5.0215	6.15	87.9	12.1	67.8	42.05	10.55	25.75	31.5	7.2943	0.448599	6.41169	0.88261	4.94554	3.06725	0.769549	1.87828	2.2977	91.3	27.8	90.23	9.77	30.61	10.3	2.23	20.31	8.07	5.0215	1.39598	4.5309	0.490601	1.53708	0.517215	0.111979	1.01987	0.405235	12.3158
3	2	2	34	5.5	12	2.85	9.15	8.28075	93.63	2.66845	90.5	91.3	5.0215	6.15	87.9	12.1	67.8	42.05	10.55	25.75	31.5	8.28075	0.509266	7.27878	1.00197	5.61435	3.48206	0.873619	2.13229	2.60844	91.3	27.8	90.23	9.77	30.61	10.3	2.23	20.31	8.07	5.0215	1.39598	4.5309	0.490601	1.53708	0.517215	0.111979	1.01987	0.405235	13.3022
3	2	2	34	5.5	12	2.94	9.06	8.1993	93.63	2.75272	90.5	91.3	5.0215	6.15	87.9	12.1	67.8	42.05	10.55	25.75	31.5	8.1993	0.504257	7.20718	0.992115	5.55913	3.44781	0.865026	2.11132	2.58278	91.3	27.8	90.23	9.77	30.61	10.3	2.23	20.31	8.07	5.0215	1.39598	4.5309	0.490601	1.53708	0.517215	0.111979	1.01987	0.405235	13.2208
3	2	2	34	5.5	12	2.55	9.45	8.55225	93.63	2.38756	90.5	91.3	5.0215	6.15	87.9	12.1	67.8	42.05	10.55	25.75	31.5	8.55225	0.525963	7.51743	1.03482	5.79843	3.59622	0.902262	2.2022	2.69396	91.3	27.8	90.23	9.77	30.61	10.3	2.23	20.31	8.07	5.0215	1.39598	4.5309	0.490601	1.53708	0.517215	0.111979	1.01987	0.405235	13.5738
3	3	4	102	6	12	3.56	8.44	7.6382	94.17	3.35245	90.5	91.3	5.478	6.15	87.9	12.1	67.8	42.05	10.55	25.75	31.5	7.6382	0.469749	6.71398	0.924222	5.1787	3.21186	0.80583	1.96684	2.40603	91.3	27.8	90.23	9.77	30.61	10.3	2.23	20.31	8.07	5.478	1.52288	4.9428	0.535201	1.67682	0.564234	0.122159	1.11258	0.442075	13.1162
3	3	4	102	6	12	3.86	8.14	7.3667	94.17	3.63496	90.5	91.3	5.478	6.15	87.9	12.1	67.8	42.05	10.55	25.75	31.5	7.3667	0.453052	6.47533	0.891371	4.99462	3.0977	0.777187	1.89693	2.32051	91.3	27.8	90.23	9.77	30.61	10.3	2.23	20.31	8.07	5.478	1.52288	4.9428	0.535201	1.67682	0.564234	0.122159	1.11258	0.442075	12.8447
3	3	4	102	6	12	3.52	8.48	7.6744	94.17	3.31478	90.5	91.3	5.478	6.15	87.9	12.1	67.8	42.05	10.55	25.75	31.5	7.6744	0.471976	6.7458	0.928602	5.20324	3.22709	0.809649	1.97616	2.41744	91.3	27.8	90.23	9.77	30.61	10.3	2.23	20.31	8.07	5.478	1.52288	4.9428	0.535201	1.67682	0.564234	0.122159	1.11258	0.442075	13.1524
3	3	4	102	6	12	3.34	8.66	7.8373	94.17	3.14528	90.5	91.3	5.478	6.15	87.9	12.1	67.8	42.05	10.55	25.75	31.5	7.8373	0.481994	6.88899	0.948313	5.31369	3.29558	0.826835	2.0181	2.46875	91.3	27.8	90.23	9.77	30.61	10.3	2.23	20.31	8.07	5.478	1.52288	4.9428	0.535201	1.67682	0.564234	0.122159	1.11258	0.442075	13.3153
3	3	4	102	6	12	2.57	9.43	8.53415	94.17	2.42017	90.5	91.3	5.478	6.15	87.9	12.1	67.8	42.05	10.55	25.75	31.5	8.53415	0.52485	7.50152	1.03263	5.78615	3.58861	0.900353	2.19754	2.68826	91.3	27.8	90.23	9.77	30.61	10.3	2.23	20.31	8.07	5.478	1.52288	4.9428	0.535201	1.67682	0.564234	0.122159	1.11258	0.442075	14.0122
3	3	4	102	6	12	2.58	9.42	8.5251	94.17	2.42959	90.5	91.3	5.478	6.15	87.9	12.1	67.8	42.05	10.55	25.75	31.5	8.5251	0.524294	7.49356	1.03154	5.78002	3.5848	0.899398	2.19521	2.68541	91.3	27.8	90.23	9.77	30.61	10.3	2.23	20.31	8.07	5.478	1.52288	4.9428	0.535201	1.67682	0.564234	0.122159	1.11258	0.442075	14.0031
3	3	4	102	6	12	3	9	8.145	94.17	2.8251	90.5	91.3	5.478	6.15	87.9	12.1	67.8	42.05	10.55	25.75	31.5	8.145	0.500918	7.15946	0.985545	5.52231	3.42497	0.859297	2.09734	2.56568	91.3	27.8	90.23	9.77	30.61	10.3	2.23	20.31	8.07	5.478	1.52288	4.9428	0.535201	1.67682	0.564234	0.122159	1.11258	0.442075	13.623
3	3	4	102	6	12	3.26	8.74	7.9097	94.17	3.06994	90.5	91.3	5.478	6.15	87.9	12.1	67.8	42.05	10.55	25.75	31.5	7.9097	0.486447	6.95263	0.957074	5.36278	3.32603	0.834473	2.03675	2.49156	91.3	27.8	90.23	9.77	30.61	10.3	2.23	20.31	8.07	5.478	1.52288	4.9428	0.535201	1.67682	0.564234	0.122159	1.11258	0.442075	13.3877
3	3	4	102	6	12	3.5	8.5	7.6925	94.17	3.29595	90.5	91.3	5.478	6.15	87.9	12.1	67.8	42.05	10.55	25.75	31.5	7.6925	0.473089	6.76171	0.930793	5.21551	3.2347	0.811559	1.98082	2.42314	91.3	27.8	90.23	9.77	30.61	10.3	2.23	20.31	8.07	5.478	1.52288	4.9428	0.535201	1.67682	0.564234	0.122159	1.11258	0.442075	13.1705
3	3	4	102	6	12	2.96	9.04	8.1812	94.17	2.78743	90.5	91.3	5.478	6.15	87.9	12.1	67.8	42.05	10.55	25.75	31.5	8.1812	0.503144	7.19127	0.989925	5.54685	3.44019	0.863117	2.10666	2.57708	91.3	27.8	90.23	9.77	30.61	10.3	2.23	20.31	8.07	5.478	1.52288	4.9428	0.535201	1.67682	0.564234	0.122159	1.11258	0.442075	13.6592
3	3	4	102	6	12	2.77	9.23	8.35315	94.17	2.60851	90.5	91.3	5.478	6.15	87.9	12.1	67.8	42.05	10.55	25.75	31.5	8.35315	0.513719	7.34242	1.01073	5.66344	3.5125	0.881257	2.15094	2.63124	91.3	27.8	90.23	9.77	30.61	10.3	2.23	20.31	8.07	5.478	1.52288	4.9428	0.535201	1.67682	0.564234	0.122159	1.11258	0.442075	13.8311
3	3	4	102	6	12	2.95	9.05	8.19025	94.17	2.77801	90.5	91.3	5.478	6.15	87.9	12.1	67.8	42.05	10.55	25.75	31.5	8.19025	0.5037	7.19923	0.99102	5.55299	3.444	0.864071	2.10899	2.57993	91.3	27.8	90.23	9.77	30.61	10.3	2.23	20.31	8.07	5.478	1.52288	4.9428	0.535201	1.67682	0.564234	0.122159	1.11258	0.442075	13.6683
3	3	4	102	6	12	2.67	9.33	8.44365	94.17	2.51434	90.5	91.3	5.478	6.15	87.9	12.1	67.8	42.05	10.55	25.75	31.5	8.44365	0.519284	7.42197	1.02168	5.72479	3.55055	0.890805	2.17424	2.65975	91.3	27.8	90.23	9.77	30.61	10.3	2.23	20.31	8.07	5.478	1.52288	4.9428	0.535201	1.67682	0.564234	0.122159	1.11258	0.442075	13.9216
3	3	4	102	6	12	2.76	9.24	8.3622	94.17	2.59909	90.5	91.3	5.478	6.15	87.9	12.1	67.8	42.05	10.55	25.75	31.5	8.3622	0.514275	7.35037	1.01183	5.66957	3.51631	0.882212	2.15327	2.63409	91.3	27.8	90.23	9.77	30.61	10.3	2.23	20.31	8.07	5.478	1.52288	4.9428	0.535201	1.67682	0.564234	0.122159	1.11258	0.442075	13.8402
3	4	3	68	6.5	13	3.89	9.11	8.24455	94.42	3.67294	90.5	91.3	5.9345	6.15	87.9	12.1	67.8	42.05	10.55	25.75	31.5	8.24455	0.50704	7.24696	0.997591	5.5898	3.46683	0.8698	2.12297	2.59703	91.3	27.8	90.23	9.77	30.61	10.3	2.23	20.31	8.07	5.9345	1.64979	5.3547	0.579801	1.81655	0.611254	0.132339	1.2053	0.478914	14.1791
3	4	3	68	6.5	13	3.29	9.71	8.78755	94.42	3.10642	90.5	91.3	5.9345	6.15	87.9	12.1	67.8	42.05	10.55	25.75	31.5	8.78755	0.540434	7.72426	1.06329	5.95796	3.69516	0.927087	2.26279	2.76808	91.3	27.8	90.23	9.77	30.61	10.3	2.23	20.31	8.07	5.9345	1.64979	5.3547	0.579801	1.81655	0.611254	0.132339	1.2053	0.478914	14.722
3	4	3	68	6.5	13	3.28	9.72	8.7966	94.42	3.09698	90.5	91.3	5.9345	6.15	87.9	12.1	67.8	42.05	10.55	25.75	31.5	8.7966	0.540991	7.73221	1.06439	5.96409	3.69897	0.928041	2.26512	2.77093	91.3	27.8	90.23	9.77	30.61	10.3	2.23	20.31	8.07	5.9345	1.64979	5.3547	0.579801	1.81655	0.611254	0.132339	1.2053	0.478914	14.7311
3	4	3	68	6.5	13	3.31	9.69	8.76945	94.42	3.1253	90.5	91.3	5.9345	6.15	87.9	12.1	67.8	42.05	10.55	25.75	31.5	8.76945	0.539321	7.70835	1.0611	5.94569	3.68755	0.925177	2.25813	2.76238	91.3	27.8	90.23	9.77	30.61	10.3	2.23	20.31	8.07	5.9345	1.64979	5.3547	0.579801	1.81655	0.611254	0.132339	1.2053	0.478914	14.704
3	4	3	68	6.5	13	2.49	10.51	9.51155	94.42	2.35106	90.5	91.3	5.9345	6.15	87.9	12.1	67.8	42.05	10.55	25.75	31.5	9.51155	0.58496	8.36065	1.1509	6.44883	3.99961	1.00347	2.44922	2.99614	91.3	27.8	90.23	9.77	30.61	10.3	2.23	20.31	8.07	5.9345	1.64979	5.3547	0.579801	1.81655	0.611254	0.132339	1.2053	0.478914	15.446
3	4	3	68	6.5	13	2.91	10.09	9.13145	94.42	2.74762	90.5	91.3	5.9345	6.15	87.9	12.1	67.8	42.05	10.55	25.75	31.5	9.13145	0.561584	8.02654	1.10491	6.19112	3.83977	0.963368	2.35135	2.87641	91.3	27.8	90.23	9.77	30.61	10.3	2.23	20.31	8.07	5.9345	1.64979	5.3547	0.579801	1.81655	0.611254	0.132339	1.2053	0.478914	15.0659
3	4	3	68	6.5	13	2.75	10.25	9.27625	94.42	2.59655	90.5	91.3	5.9345	6.15	87.9	12.1	67.8	42.05	10.55	25.75	31.5	9.27625	0.570489	8.15382	1.12243	6.2893	3.90066	0.978644	2.38863	2.92202	91.3	27.8	90.23	9.77	30.61	10.3	2.23	20.31	8.07	5.9345	1.64979	5.3547	0.579801	1.81655	0.611254	0.132339	1.2053	0.478914	15.2107
3	4	3	68	6.5	13	3.29	9.71	8.78755	94.42	3.10642	90.5	91.3	5.9345	6.15	87.9	12.1	67.8	42.05	10.55	25.75	31.5	8.78755	0.540434	7.72426	1.06329	5.95796	3.69516	0.927087	2.26279	2.76808	91.3	27.8	90.23	9.77	30.61	10.3	2.23	20.31	8.07	5.9345	1.64979	5.3547	0.579801	1.81655	0.611254	0.132339	1.2053	0.478914	14.722
3	4	3	68	6.5	13	2.93	10.07	9.11335	94.42	2.76651	90.5	91.3	5.9345	6.15	87.9	12.1	67.8	42.05	10.55	25.75	31.5	9.11335	0.560471	8.01063	1.10272	6.17885	3.83216	0.961458	2.34669	2.87071	91.3	27.8	90.23	9.77	30.61	10.3	2.23	20.31	8.07	5.9345	1.64979	5.3547	0.579801	1.81655	0.611254	0.132339	1.2053	0.478914	15.0479
3	4	3	68	6.5	13	2.79	10.21	9.24005	94.42	2.63432	90.5	91.3	5.9345	6.15	87.9	12.1	67.8	42.05	10.55	25.75	31.5	9.24005	0.568263	8.122	1.11805	6.26475	3.88544	0.974825	2.37931	2.91062	91.3	27.8	90.23	9.77	30.61	10.3	2.23	20.31	8.07	5.9345	1.64979	5.3547	0.579801	1.81655	0.611254	0.132339	1.2053	0.478914	15.1745
3	4	3	68	6.5	13	2.95	10.05	9.09525	94.42	2.78539	90.5	91.3	5.9345	6.15	87.9	12.1	67.8	42.05	10.55	25.75	31.5	9.09525	0.559358	7.99472	1.10053	6.16658	3.82455	0.959549	2.34203	2.865	91.3	27.8	90.23	9.77	30.61	10.3	2.23	20.31	8.07	5.9345	1.64979	5.3547	0.579801	1.81655	0.611254	0.132339	1.2053	0.478914	15.0297
3	4	3	68	6.5	13	3.21	9.79	8.85995	94.42	3.03088	90.5	91.3	5.9345	6.15	87.9	12.1	67.8	42.05	10.55	25.75	31.5	8.85995	0.544887	7.7879	1.07205	6.00705	3.72561	0.934725	2.28144	2.79088	91.3	27.8	90.23	9.77	30.61	10.3	2.23	20.31	8.07	5.9345	1.64979	5.3547	0.579801	1.81655	0.611254	0.132339	1.2053	0.478914	14.7944
3	4	3	68	6.5	13	3.49	9.51	8.60655	94.42	3.29526	90.5	91.3	5.9345	6.15	87.9	12.1	67.8	42.05	10.55	25.75	31.5	8.60655	0.529303	7.56516	1.04139	5.83524	3.61905	0.907991	2.21619	2.71106	91.3	27.8	90.23	9.77	30.61	10.3	2.23	20.31	8.07	5.9345	1.64979	5.3547	0.579801	1.81655	0.611254	0.132339	1.2053	0.478914	14.5411
3	4	3	68	6.5	13	3.35	9.65	8.73325	94.42	3.16307	90.5	91.3	5.9345	6.15	87.9	12.1	67.8	42.05	10.55	25.75	31.5	8.73325	0.537095	7.67653	1.05672	5.92114	3.67233	0.921358	2.24881	2.75097	91.3	27.8	90.23	9.77	30.61	10.3	2.23	20.31	8.07	5.9345	1.64979	5.3547	0.579801	1.81655	0.611254	0.132339	1.2053	0.478914	14.6677
4	1	4	102	7	12.5	1.3	11.2	10.136	94.14	1.22382	90.5	91.3	6.391	6.15	87.9	12.1	67.8	42.05	10.55	25.75	31.5	10.136	0.623364	8.90954	1.22646	6.87221	4.26219	1.06935	2.61002	3.19284	91.3	27.8	90.23	9.77	30.61	10.3	2.23	20.31	8.07	6.391	1.7767	5.7666	0.624401	1.95629	0.658273	0.142519	1.29801	0.515754	16.527
4	1	4	102	7	12.5	2.85	9.65	8.73325	94.14	2.68299	90.5	91.3	6.391	6.15	87.9	12.1	67.8	42.05	10.55	25.75	31.5	8.73325	0.537095	7.67653	1.05672	5.92114	3.67233	0.921358	2.24881	2.75097	91.3	27.8	90.23	9.77	30.61	10.3	2.23	20.31	8.07	6.391	1.7767	5.7666	0.624401	1.95629	0.658273	0.142519	1.29801	0.515754	15.1242
4	1	4	102	7	12.5	1.3	11.2	10.136	94.14	1.22382	90.5	91.3	6.391	6.15	87.9	12.1	67.8	42.05	10.55	25.75	31.5	10.136	0.623364	8.90954	1.22646	6.87221	4.26219	1.06935	2.61002	3.19284	91.3	27.8	90.23	9.77	30.61	10.3	2.23	20.31	8.07	6.391	1.7767	5.7666	0.624401	1.95629	0.658273	0.142519	1.29801	0.515754	16.527
4	1	4	102	7	12.5	2.77	9.73	8.80565	94.14	2.60768	90.5	91.3	6.391	6.15	87.9	12.1	67.8	42.05	10.55	25.75	31.5	8.80565	0.541547	7.74017	1.06548	5.97023	3.70278	0.928996	2.26745	2.77378	91.3	27.8	90.23	9.77	30.61	10.3	2.23	20.31	8.07	6.391	1.7767	5.7666	0.624401	1.95629	0.658273	0.142519	1.29801	0.515754	15.1966
4	1	4	102	7	12.5	2.95	9.55	8.64275	94.14	2.77713	90.5	91.3	6.391	6.15	87.9	12.1	67.8	42.05	10.55	25.75	31.5	8.64275	0.531529	7.59698	1.04577	5.85978	3.63428	0.91181	2.22551	2.72247	91.3	27.8	90.23	9.77	30.61	10.3	2.23	20.31	8.07	6.391	1.7767	5.7666	0.624401	1.95629	0.658273	0.142519	1.29801	0.515754	15.0337
4	1	4	102	7	12.5	2.87	9.63	8.71515	94.14	2.70182	90.5	91.3	6.391	6.15	87.9	12.1	67.8	42.05	10.55	25.75	31.5	8.71515	0.535982	7.66062	1.05453	5.90887	3.66472	0.919448	2.24415	2.74527	91.3	27.8	90.23	9.77	30.61	10.3	2.23	20.31	8.07	6.391	1.7767	5.7666	0.624401	1.95629	0.658273	0.142519	1.29801	0.515754	15.1061
4	1	4	102	7	12.5	2.3	10.2	9.231	94.14	2.16522	90.5	91.3	6.391	6.15	87.9	12.1	67.8	42.05	10.55	25.75	31.5	9.231	0.567707	8.11405	1.11695	6.25862	3.88164	0.97387	2.37698	2.90776	91.3	27.8	90.23	9.77	30.61	10.3	2.23	20.31	8.07	6.391	1.7767	5.7666	0.624401	1.95629	0.658273	0.142519	1.29801	0.515754	15.622
4	1	4	102	7	12.5	2.22	10.28	9.3034	94.14	2.08991	90.5	91.3	6.391	6.15	87.9	12.1	67.8	42.05	10.55	25.75	31.5	9.3034	0.572159	8.17769	1.12571	6.30771	3.91208	0.981509	2.39563	2.93057	91.3	27.8	90.23	9.77	30.61	10.3	2.23	20.31	8.07	6.391	1.7767	5.7666	0.624401	1.95629	0.658273	0.142519	1.29801	0.515754	15.6944
4	1	4	102	7	12.5	2.57	9.93	8.98665	94.14	2.4194	90.5	91.3	6.391	6.15	87.9	12.1	67.8	42.05	10.55	25.75	31.5	8.98665	0.552679	7.89927	1.08738	6.09295	3.77889	0.948092	2.31406	2.83079	91.3	27.8	90.23	9.77	30.61	10.3	2.23	20.31	8.07	6.391	1.7767	5.7666	0.624401	1.95629	0.658273	0.142519	1.29801	0.515754	15.3776
4	1	4	102	7	12.5	2.99	9.51	8.60655	94.14	2.81479	90.5	91.3	6.391	6.15	87.9	12.1	67.8	42.05	10.55	25.75	31.5	8.60655	0.529303	7.56516	1.04139	5.83524	3.61905	0.907991	2.21619	2.71106	91.3	27.8	90.23	9.77	30.61	10.3	2.23	20.31	8.07	6.391	1.7767	5.7666	0.624401	1.95629	0.658273	0.142519	1.29801	0.515754	14.9976
4	1	4	102	7	12.5	3.33	9.17	8.29885	94.14	3.13486	90.5	91.3	6.391	6.15	87.9	12.1	67.8	42.05	10.55	25.75	31.5	8.29885	0.510379	7.29469	1.00416	5.62662	3.48967	0.875529	2.13695	2.61414	91.3	27.8	90.23	9.77	30.61	10.3	2.23	20.31	8.07	6.391	1.7767	5.7666	0.624401	1.95629	0.658273	0.142519	1.29801	0.515754	14.6898
4	1	4	102	7	12.5	3.75	8.75	7.91875	94.14	3.53025	90.5	91.3	6.391	6.15	87.9	12.1	67.8	42.05	10.55	25.75	31.5	7.91875	0.487003	6.96058	0.958169	5.36891	3.32983	0.835428	2.03908	2.49441	91.3	27.8	90.23	9.77	30.61	10.3	2.23	20.31	8.07	6.391	1.7767	5.7666	0.624401	1.95629	0.658273	0.142519	1.29801	0.515754	14.3098
4	1	4	102	7	12.5	3.95	8.55	7.73775	94.14	3.71853	90.5	91.3	6.391	6.15	87.9	12.1	67.8	42.05	10.55	25.75	31.5	7.73775	0.475872	6.80148	0.936268	5.24619	3.25372	0.816333	1.99247	2.43739	91.3	27.8	90.23	9.77	30.61	10.3	2.23	20.31	8.07	6.391	1.7767	5.7666	0.624401	1.95629	0.658273	0.142519	1.29801	0.515754	14.1288
4	1	4	102	7	12.5	2.53	9.97	9.02285	94.14	2.38174	90.5	91.3	6.391	6.15	87.9	12.1	67.8	42.05	10.55	25.75	31.5	9.02285	0.554905	7.93109	1.09176	6.11749	3.79411	0.951911	2.32338	2.8422	91.3	27.8	90.23	9.77	30.61	10.3	2.23	20.31	8.07	6.391	1.7767	5.7666	0.624401	1.95629	0.658273	0.142519	1.29801	0.515754	15.4139
4	2	1	0	6.5	11	2.85	8.15	7.37575	94.17	2.68384	90.5	91.3	5.9345	6.15	87.9	12.1	67.8	42.05	10.55	25.75	31.5	7.37575	0.453609	6.48328	0.892466	5.00076	3.1015	0.778142	1.89926	2.32336	91.3	27.8	90.23	9.77	30.61	10.3	2.23	20.31	8.07	5.9345	1.64979	5.3547	0.579801	1.81655	0.611254	0.132339	1.2053	0.478914	13.3102
4	2	1	0	6.5	11	2.33	8.67	7.84635	94.17	2.19416	90.5	91.3	5.9345	6.15	87.9	12.1	67.8	42.05	10.55	25.75	31.5	7.84635	0.482551	6.89694	0.949408	5.31983	3.29939	0.82779	2.02044	2.4716	91.3	27.8	90.23	9.77	30.61	10.3	2.23	20.31	8.07	5.9345	1.64979	5.3547	0.579801	1.81655	0.611254	0.132339	1.2053	0.478914	13.7809
4	2	1	0	6.5	11	2.77	8.23	7.44815	94.17	2.60851	90.5	91.3	5.9345	6.15	87.9	12.1	67.8	42.05	10.55	25.75	31.5	7.44815	0.458061	6.54692	0.901226	5.04985	3.13195	0.78578	1.9179	2.34617	91.3	27.8	90.23	9.77	30.61	10.3	2.23	20.31	8.07	5.9345	1.64979	5.3547	0.579801	1.81655	0.611254	0.132339	1.2053	0.478914	13.3826
4	2	1	0	6.5	11	2.95	8.05	7.28525	94.17	2.77801	90.5	91.3	5.9345	6.15	87.9	12.1	67.8	42.05	10.55	25.75	31.5	7.28525	0.448043	6.40373	0.881515	4.9394	3.06345	0.768594	1.87595	2.29485	91.3	27.8	90.23	9.77	30.61	10.3	2.23	20.31	8.07	5.9345	1.64979	5.3547	0.579801	1.81655	0.611254	0.132339	1.2053	0.478914	13.2197
4	2	1	0	6.5	11	2.85	8.15	7.37575	94.17	2.68384	90.5	91.3	5.9345	6.15	87.9	12.1	67.8	42.05	10.55	25.75	31.5	7.37575	0.453609	6.48328	0.892466	5.00076	3.1015	0.778142	1.89926	2.32336	91.3	27.8	90.23	9.77	30.61	10.3	2.23	20.31	8.07	5.9345	1.64979	5.3547	0.579801	1.81655	0.611254	0.132339	1.2053	0.478914	13.3102
4	2	1	0	6.5	11	2.22	8.78	7.9459	94.17	2.09057	90.5	91.3	5.9345	6.15	87.9	12.1	67.8	42.05	10.55	25.75	31.5	7.9459	0.488673	6.98445	0.961454	5.38732	3.34125	0.838292	2.04607	2.50296	91.3	27.8	90.23	9.77	30.61	10.3	2.23	20.31	8.07	5.9345	1.64979	5.3547	0.579801	1.81655	0.611254	0.132339	1.2053	0.478914	13.8804
4	2	1	0	6.5	11	2.57	8.43	7.62915	94.17	2.42017	90.5	91.3	5.9345	6.15	87.9	12.1	67.8	42.05	10.55	25.75	31.5	7.62915	0.469193	6.70602	0.923127	5.17256	3.20806	0.804875	1.96451	2.40318	91.3	27.8	90.23	9.77	30.61	10.3	2.23	20.31	8.07	5.9345	1.64979	5.3547	0.579801	1.81655	0.611254	0.132339	1.2053	0.478914	13.5636
4	2	1	0	6.5	11	2.99	8.01	7.24905	94.17	2.81568	90.5	91.3	5.9345	6.15	87.9	12.1	67.8	42.05	10.55	25.75	31.5	7.24905	0.445817	6.37191	0.877135	4.91486	3.04823	0.764775	1.86663	2.28345	91.3	27.8	90.23	9.77	30.61	10.3	2.23	20.31	8.07	5.9345	1.64979	5.3547	0.579801	1.81655	0.611254	0.132339	1.2053	0.478914	13.1836
4	2	1	0	6.5	11	2.86	8.14	7.3667	94.17	2.69326	90.5	91.3	5.9345	6.15	87.9	12.1	67.8	42.05	10.55	25.75	31.5	7.3667	0.453052	6.47533	0.891371	4.99462	3.0977	0.777187	1.89693	2.32051	91.3	27.8	90.23	9.77	30.61	10.3	2.23	20.31	8.07	5.9345	1.64979	5.3547	0.579801	1.81655	0.611254	0.132339	1.2053	0.478914	13.3012
4	2	1	0	6.5	11	3.33	7.67	6.94135	94.17	3.13586	90.5	91.3	5.9345	6.15	87.9	12.1	67.8	42.05	10.55	25.75	31.5	6.94135	0.426893	6.10145	0.839903	4.70624	2.91884	0.732312	1.7874	2.18653	91.3	27.8	90.23	9.77	30.61	10.3	2.23	20.31	8.07	5.9345	1.64979	5.3547	0.579801	1.81655	0.611254	0.132339	1.2053	0.478914	12.8758
4	2	1	0	6.5	11	3.75	7.25	6.56125	94.17	3.53138	90.5	91.3	5.9345	6.15	87.9	12.1	67.8	42.05	10.55	25.75	31.5	6.56125	0.403517	5.76734	0.793911	4.44853	2.75901	0.692212	1.68952	2.06679	91.3	27.8	90.23	9.77	30.61	10.3	2.23	20.31	8.07	5.9345	1.64979	5.3547	0.579801	1.81655	0.611254	0.132339	1.2053	0.478914	12.4958
4	2	1	0	6.5	11	3.95	7.05	6.38025	94.17	3.71971	90.5	91.3	5.9345	6.15	87.9	12.1	67.8	42.05	10.55	25.75	31.5	6.38025	0.392385	5.60824	0.77201	4.32581	2.6829	0.673116	1.64291	2.00978	91.3	27.8	90.23	9.77	30.61	10.3	2.23	20.31	8.07	5.9345	1.64979	5.3547	0.579801	1.81655	0.611254	0.132339	1.2053	0.478914	12.3148
4	2	1	0	6.5	11	2.89	8.11	7.33955	94.17	2.72151	90.5	91.3	5.9345	6.15	87.9	12.1	67.8	42.05	10.55	25.75	31.5	7.33955	0.451382	6.45146	0.888086	4.97621	3.08628	0.774323	1.88993	2.31196	91.3	27.8	90.23	9.77	30.61	10.3	2.23	20.31	8.07	5.9345	1.64979	5.3547	0.579801	1.81655	0.611254	0.132339	1.2053	0.478914	13.274
4	2	1	0	6.5	11	2.75	8.25	7.46625	94.17	2.58968	90.5	91.3	5.9345	6.15	87.9	12.1	67.8	42.05	10.55	25.75	31.5	7.46625	0.459174	6.56283	0.903416	5.06212	3.13956	0.787689	1.92256	2.35187	91.3	27.8	90.23	9.77	30.61	10.3	2.23	20.31	8.07	5.9345	1.64979	5.3547	0.579801	1.81655	0.611254	0.132339	1.2053	0.478914	13.4007
4	3	3	68	7	12	3.56	8.44	7.6382	94.63	3.36883	90.5	91.3	6.391	6.15	87.9	12.1	67.8	42.05	10.55	25.75	31.5	7.6382	0.469749	6.71398	0.924222	5.1787	3.21186	0.80583	1.96684	2.40603	91.3	27.8	90.23	9.77	30.61	10.3	2.23	20.31	8.07	6.391	1.7767	5.7666	0.624401	1.95629	0.658273	0.142519	1.29801	0.515754	14.0292
4	3	3	68	7	12	3.86	8.14	7.3667	94.63	3.65272	90.5	91.3	6.391	6.15	87.9	12.1	67.8	42.05	10.55	25.75	31.5	7.3667	0.453052	6.47533	0.891371	4.99462	3.0977	0.777187	1.89693	2.32051	91.3	27.8	90.23	9.77	30.61	10.3	2.23	20.31	8.07	6.391	1.7767	5.7666	0.624401	1.95629	0.658273	0.142519	1.29801	0.515754	13.7577
4	3	3	68	7	12	3.32	8.68	7.8554	94.63	3.14172	90.5	91.3	6.391	6.15	87.9	12.1	67.8	42.05	10.55	25.75	31.5	7.8554	0.483107	6.9049	0.950503	5.32596	3.3032	0.828745	2.02277	2.47445	91.3	27.8	90.23	9.77	30.61	10.3	2.23	20.31	8.07	6.391	1.7767	5.7666	0.624401	1.95629	0.658273	0.142519	1.29801	0.515754	14.2464
4	3	3	68	7	12	2.85	9.15	8.28075	94.63	2.69695	90.5	91.3	6.391	6.15	87.9	12.1	67.8	42.05	10.55	25.75	31.5	8.28075	0.509266	7.27878	1.00197	5.61435	3.48206	0.873619	2.13229	2.60844	91.3	27.8	90.23	9.77	30.61	10.3	2.23	20.31	8.07	6.391	1.7767	5.7666	0.624401	1.95629	0.658273	0.142519	1.29801	0.515754	14.6717
4	3	3	68	7	12	2.97	9.03	8.17215	94.63	2.81051	90.5	91.3	6.391	6.15	87.9	12.1	67.8	42.05	10.55	25.75	31.5	8.17215	0.502587	7.18332	0.98883	5.54072	3.43639	0.862162	2.10433	2.57423	91.3	27.8	90.23	9.77	30.61	10.3	2.23	20.31	8.07	6.391	1.7767	5.7666	0.624401	1.95629	0.658273	0.142519	1.29801	0.515754	14.5632
4	3	3	68	7	12	2.48	9.52	8.6156	94.63	2.34682	90.5	91.3	6.391	6.15	87.9	12.1	67.8	42.05	10.55	25.75	31.5	8.6156	0.529859	7.57311	1.04249	5.84138	3.62286	0.908946	2.21852	2.71391	91.3	27.8	90.23	9.77	30.61	10.3	2.23	20.31	8.07	6.391	1.7767	5.7666	0.624401	1.95629	0.658273	0.142519	1.29801	0.515754	15.0066
4	3	3	68	7	12	3.5	8.5	7.6925	94.63	3.31205	90.5	91.3	6.391	6.15	87.9	12.1	67.8	42.05	10.55	25.75	31.5	7.6925	0.473089	6.76171	0.930793	5.21551	3.2347	0.811559	1.98082	2.42314	91.3	27.8	90.23	9.77	30.61	10.3	2.23	20.31	8.07	6.391	1.7767	5.7666	0.624401	1.95629	0.658273	0.142519	1.29801	0.515754	14.0835
4	3	3	68	7	12	3.65	8.35	7.55675	94.63	3.45399	90.5	91.3	6.391	6.15	87.9	12.1	67.8	42.05	10.55	25.75	31.5	7.55675	0.46474	6.64238	0.914367	5.12348	3.17761	0.797237	1.94586	2.38038	91.3	27.8	90.23	9.77	30.61	10.3	2.23	20.31	8.07	6.391	1.7767	5.7666	0.624401	1.95629	0.658273	0.142519	1.29801	0.515754	13.9477
4	3	3	68	7	12	2.99	9.01	8.15405	94.63	2.82944	90.5	91.3	6.391	6.15	87.9	12.1	67.8	42.05	10.55	25.75	31.5	8.15405	0.501474	7.16741	0.98664	5.52845	3.42878	0.860252	2.09967	2.56853	91.3	27.8	90.23	9.77	30.61	10.3	2.23	20.31	8.07	6.391	1.7767	5.7666	0.624401	1.95629	0.658273	0.142519	1.29801	0.515754	14.545
4	3	3	68	7	12	2.75	9.25	8.37125	94.63	2.60232	90.5	91.3	6.391	6.15	87.9	12.1	67.8	42.05	10.55	25.75	31.5	8.37125	0.514832	7.35833	1.01292	5.67571	3.52011	0.883167	2.1556	2.63694	91.3	27.8	90.23	9.77	30.61	10.3	2.23	20.31	8.07	6.391	1.7767	5.7666	0.624401	1.95629	0.658273	0.142519	1.29801	0.515754	14.7622
4	3	3	68	7	12	2.66	9.34	8.4527	94.63	2.51716	90.5	91.3	6.391	6.15	87.9	12.1	67.8	42.05	10.55	25.75	31.5	8.4527	0.519841	7.42992	1.02278	5.73093	3.55436	0.89176	2.17657	2.6626	91.3	27.8	90.23	9.77	30.61	10.3	2.23	20.31	8.07	6.391	1.7767	5.7666	0.624401	1.95629	0.658273	0.142519	1.29801	0.515754	14.8437
4	3	3	68	7	12	2.89	9.11	8.24455	94.63	2.73481	90.5	91.3	6.391	6.15	87.9	12.1	67.8	42.05	10.55	25.75	31.5	8.24455	0.50704	7.24696	0.997591	5.5898	3.46683	0.8698	2.12297	2.59703	91.3	27.8	90.23	9.77	30.61	10.3	2.23	20.31	8.07	6.391	1.7767	5.7666	0.624401	1.95629	0.658273	0.142519	1.29801	0.515754	14.6356
4	3	3	68	7	12	2.9	9.1	8.2355	94.63	2.74427	90.5	91.3	6.391	6.15	87.9	12.1	67.8	42.05	10.55	25.75	31.5	8.2355	0.506483	7.239	0.996495	5.58367	3.46303	0.868845	2.12064	2.59418	91.3	27.8	90.23	9.77	30.61	10.3	2.23	20.31	8.07	6.391	1.7767	5.7666	0.624401	1.95629	0.658273	0.142519	1.29801	0.515754	14.6265
4	3	3	68	7	12	1.9	10.1	9.1405	94.63	1.79797	90.5	91.3	6.391	6.15	87.9	12.1	67.8	42.05	10.55	25.75	31.5	9.1405	0.562141	8.0345	1.106	6.19726	3.84358	0.964323	2.35368	2.87926	91.3	27.8	90.23	9.77	30.61	10.3	2.23	20.31	8.07	6.391	1.7767	5.7666	0.624401	1.95629	0.658273	0.142519	1.29801	0.515754	15.5315
							0
4	4	2	34	7	12.5	3.37	9.13	8.26265	93.52	3.15162	90.5	91.3	6.391	6.15	87.9	12.1	67.8	42.05	10.55	25.75	31.5	8.26265	0.508153	7.26287	0.999781	5.60208	3.47444	0.87171	2.12763	2.60273	91.3	27.8	90.23	9.77	30.61	10.3	2.23	20.31	8.07	6.391	1.7767	5.7666	0.624401	1.95629	0.658273	0.142519	1.29801	0.515754	14.6537
4	4	2	34	7	12.5	2.96	9.54	8.6337	93.52	2.76819	90.5	91.3	6.391	6.15	87.9	12.1	67.8	42.05	10.55	25.75	31.5	8.6337	0.530973	7.58902	1.04468	5.85365	3.63047	0.910855	2.22318	2.71962	91.3	27.8	90.23	9.77	30.61	10.3	2.23	20.31	8.07	6.391	1.7767	5.7666	0.624401	1.95629	0.658273	0.142519	1.29801	0.515754	15.0247
4	4	2	34	7	12.5	3.18	9.32	8.4346	93.52	2.97394	90.5	91.3	6.391	6.15	87.9	12.1	67.8	42.05	10.55	25.75	31.5	8.4346	0.518728	7.41401	1.02059	5.71866	3.54675	0.88985	2.17191	2.6569	91.3	27.8	90.23	9.77	30.61	10.3	2.23	20.31	8.07	6.391	1.7767	5.7666	0.624401	1.95629	0.658273	0.142519	1.29801	0.515754	14.8256
4	4	2	34	7	12.5	2.87	9.63	8.71515	93.52	2.68402	90.5	91.3	6.391	6.15	87.9	12.1	67.8	42.05	10.55	25.75	31.5	8.71515	0.535982	7.66062	1.05453	5.90887	3.66472	0.919448	2.24415	2.74527	91.3	27.8	90.23	9.77	30.61	10.3	2.23	20.31	8.07	6.391	1.7767	5.7666	0.624401	1.95629	0.658273	0.142519	1.29801	0.515754	15.1061
4	4	2	34	7	12.5	2.49	10.01	9.05905	93.52	2.32865	90.5	91.3	6.391	6.15	87.9	12.1	67.8	42.05	10.55	25.75	31.5	9.05905	0.557132	7.9629	1.09615	6.14204	3.80933	0.95573	2.33271	2.8536	91.3	27.8	90.23	9.77	30.61	10.3	2.23	20.31	8.07	6.391	1.7767	5.7666	0.624401	1.95629	0.658273	0.142519	1.29801	0.515754	15.45
4	4	2	34	7	12.5	2.18	10.32	9.3396	93.52	2.03874	90.5	91.3	6.391	6.15	87.9	12.1	67.8	42.05	10.55	25.75	31.5	9.3396	0.574385	8.20951	1.13009	6.33225	3.9273	0.985328	2.40495	2.94197	91.3	27.8	90.23	9.77	30.61	10.3	2.23	20.31	8.07	6.391	1.7767	5.7666	0.624401	1.95629	0.658273	0.142519	1.29801	0.515754	15.7306
4	4	2	34	7	12.5	3.1	9.4	8.507	93.52	2.89912	90.5	91.3	6.391	6.15	87.9	12.1	67.8	42.05	10.55	25.75	31.5	8.507	0.523181	7.47765	1.02935	5.76775	3.57719	0.897489	2.19055	2.67971	91.3	27.8	90.23	9.77	30.61	10.3	2.23	20.31	8.07	6.391	1.7767	5.7666	0.624401	1.95629	0.658273	0.142519	1.29801	0.515754	14.898
4	4	2	34	7	12.5	3.32	9.18	8.3079	93.52	3.10486	90.5	91.3	6.391	6.15	87.9	12.1	67.8	42.05	10.55	25.75	31.5	8.3079	0.510936	7.30264	1.00526	5.63276	3.49347	0.876483	2.13928	2.61699	91.3	27.8	90.23	9.77	30.61	10.3	2.23	20.31	8.07	6.391	1.7767	5.7666	0.624401	1.95629	0.658273	0.142519	1.29801	0.515754	14.6989
4	4	2	34	7	12.5	3.29	9.21	8.33505	93.52	3.07681	90.5	91.3	6.391	6.15	87.9	12.1	67.8	42.05	10.55	25.75	31.5	8.33505	0.512606	7.32651	1.00854	5.65116	3.50489	0.879348	2.14628	2.62554	91.3	27.8	90.23	9.77	30.61	10.3	2.23	20.31	8.07	6.391	1.7767	5.7666	0.624401	1.95629	0.658273	0.142519	1.29801	0.515754	14.7261
4	4	2	34	7	12.5	3.86	8.64	7.8192	93.52	3.60987	90.5	91.3	6.391	6.15	87.9	12.1	67.8	42.05	10.55	25.75	31.5	7.8192	0.480881	6.87308	0.946123	5.30142	3.28797	0.824926	2.01344	2.46305	91.3	27.8	90.23	9.77	30.61	10.3	2.23	20.31	8.07	6.391	1.7767	5.7666	0.624401	1.95629	0.658273	0.142519	1.29801	0.515754	14.2102
4	4	2	34	7	12.5	3.96	8.54	7.7287	93.52	3.70339	90.5	91.3	6.391	6.15	87.9	12.1	67.8	42.05	10.55	25.75	31.5	7.7287	0.475315	6.79353	0.935173	5.24006	3.24992	0.815378	1.99014	2.43454	91.3	27.8	90.23	9.77	30.61	10.3	2.23	20.31	8.07	6.391	1.7767	5.7666	0.624401	1.95629	0.658273	0.142519	1.29801	0.515754	14.1197
4	4	2	34	7	12.5	3.15	9.35	8.46175	93.52	2.94588	90.5	91.3	6.391	6.15	87.9	12.1	67.8	42.05	10.55	25.75	31.5	8.46175	0.520398	7.43788	1.02387	5.73707	3.55817	0.892715	2.1789	2.66545	91.3	27.8	90.23	9.77	30.61	10.3	2.23	20.31	8.07	6.391	1.7767	5.7666	0.624401	1.95629	0.658273	0.142519	1.29801	0.515754	14.8528
4	4	2	34	7	12.5	3.82	8.68	7.8554	93.52	3.57246	90.5	91.3	6.391	6.15	87.9	12.1	67.8	42.05	10.55	25.75	31.5	7.8554	0.483107	6.9049	0.950503	5.32596	3.3032	0.828745	2.02277	2.47445	91.3	27.8	90.23	9.77	30.61	10.3	2.23	20.31	8.07	6.391	1.7767	5.7666	0.624401	1.95629	0.658273	0.142519	1.29801	0.515754	14.2464
4	4	2	34	7	12.5	3.43	9.07	8.20835	93.52	3.20774	90.5	91.3	6.391	6.15	87.9	12.1	67.8	42.05	10.55	25.75	31.5	8.20835	0.504814	7.21514	0.99321	5.56526	3.45161	0.865981	2.11365	2.58563	91.3	27.8	90.23	9.77	30.61	10.3	2.23	20.31	8.07	6.391	1.7767	5.7666	0.624401	1.95629	0.658273	0.142519	1.29801	0.515754	14.5993
																																			Mean value		hay									concentrate
																																		hDMI	HCPI	HOMI	HAsh	HNDFI	HADFI	HADLI	HHem	Hcell			cDMI	cCPI	cOMI	cAsh	cNDFI
																																		6.73966	0.589015	8.41861	1.15888	6.49354	4.02733	1.01042	2.4662	3.01691			4.565	1.26907	4.119	0.446001	1.39735
																																		7.67763	0.711502	10.1693	1.39986	7.84387	4.86482	1.22054	2.97905	3.64428			5.0215	1.39598	4.5309	0.490601	1.53708
																																		7.65307	0.81574	11.6591	1.60495	8.99304	5.57754	1.39936	3.4155	4.17818			4.57	1.26907	4.119	0.446001	1.39735
																																		7.81411	0.925828	13.2326	1.82155	10.2067	6.33025	1.58821	3.87643	4.74204			5.0215	1.39598	4.5309	0.490601	1.53708
																																		6.91226	0.73122	10.4511	1.43866	8.06126	4.99964	1.25437	3.06161	3.74527			5.478	1.52288	4.9428	0.535201	1.67682
																																		7.54253	0.753682	10.7721	1.48285	8.30889	5.15322	1.2929	3.15566	3.86032			6.391	1.7767	5.7666	0.624401	1.95629
																																		7.9181	0.848737	12.1307	1.66987	9.35681	5.80315	1.45596	3.55366	4.34719			5.0215	1.39598	4.5309	0.490601	1.53708
																																		8.24285	0.995608	14.2299	1.95884	10.976	6.80737	1.70791	4.1686	5.09946			4.565	1.26907	4.119	0.446001	1.39735
																																		8.09587	0.71496	10.2187	1.40667	7.882	4.88847	1.22648	2.99353	3.66199			4.565	1.26907	4.119	0.446001	1.39735
																																		8.32277	0.779006	11.1341	1.53268	8.58807	5.32638	1.33634	3.26169	3.99003			5.05	1.3091	4.5409	0.490601	1.53708
																																		8.06096	0.802979	11.4767	1.57984	8.85235	5.49029	1.37747	3.36207	4.11282			5.478	1.52288	4.9428	0.535201	1.67682
																																		8.92524	0.961324	13.7399	1.89139	10.598	6.57296	1.6491	4.02506	4.92386			5.9345	1.64979	5.3547	0.579801	1.81655
																																		8.87676	0.657236	9.39366	1.2931	7.24562	4.49378	1.12745	2.75184	3.36633			6.391	1.7767	5.7666	0.624401	1.95629
																																		7.30076	0.699456	9.9971	1.37616	7.71107	4.78246	1.19988	2.92862	3.58258			5.9345	1.64979	5.3547	0.579801	1.81655
																																		8.1269	0.833749	11.9165	1.64038	9.19158	5.70068	1.43025	3.4909	4.27042			6.391	1.7767	5.7666	0.624401	1.95629
																																		8.40486	0.942679	13.4734	1.8547	10.3925	6.44547	1.61712	3.94699	4.82836			4.565	1.26907	4.119	0.446001	1.39735
[truncated: 36 more columns]

## Sheet: Digestibilit & DMI
													hay	hay	hay	hay	hay			NSC+WB	NSC+WB	NSC+WB	NSC+WB	NSC+WB				Hay dry matter intake						NSC+WB DM					total	total	total	total	total			fecal out put		fecal out put
	Parity	Period	Trt	Trm (DCP)	supp	hay/kg	refusal	as feed base/kg	intak DM	Refusal hay DM	refusal DM	intake supp DM	CP	OM	NDF	ADF	ADL	Hem/h	Cel/h	CP/hay	OM	NDF	ADF	ADL	Hem con	Cell con	DMI	CPI	OMI	NDFI	ADLI	Hem	Cell	DMI	CPI	OMI	NDFI	ADLI	DMI	CPI	OMI	NDFI	ADLI			DMFecal out put	CP	OM	NDF
	1	1	2	34	5	10	4.11	5.89	5.33045	93.74	3.85271	91.3	6.15	87.9	67.8	42.05	10.55	25.75	31.5	27.8	91.3	30.61	10.3	2.23	20.31	8.07	5.52129	0.362235	5.17731	3.99342	0.621395	1.51667	0.430167	4.565	1.39	4.565	1.5305	0.1115	10.0863	1.75223	9.74231	5.52392	0.732895			3.39771	0.396513	2.94208	2.29108
	1	1	2	34	5	10	2.39	7.61	6.88705	93.74	2.24039	91.3	6.15	87.9	67.8	42.05	10.55	25.75	31.5	27.8	91.3	30.61	10.3	2.23	20.31	8.07	7.13361	0.468015	6.68919	5.15958	0.802855	1.95958	0.555785	4.565	1.39	4.565	1.5305	0.1115	11.6986	1.85801	11.2542	6.69008	0.914355			3.39771	0.396513	2.94208	2.29108
	1	1	2	34	5	10	3.05	6.95	6.28975	93.74	2.85907	91.3	6.15	87.9	67.8	42.05	10.55	25.75	31.5	27.8	91.3	30.61	10.3	2.23	20.31	8.07	6.51493	0.427425	6.10905	4.7121	0.733225	1.78963	0.507583	4.565	1.39	4.565	1.5305	0.1115	11.0799	1.81743	10.6741	6.2426	0.844725			3.39771	0.396513	2.94208	2.29108
	1	1	2	34	5	10	3.81	6.19	5.60195	93.74	3.57149	91.3	6.15	87.9	67.8	42.05	10.55	25.75	31.5	27.8	91.3	30.61	10.3	2.23	20.31	8.07	5.80251	0.380685	5.44101	4.19682	0.653045	1.59393	0.452077	4.565	1.39	4.565	1.5305	0.1115	10.3675	1.77068	10.006	5.72732	0.764545			3.39771	0.396513	2.94208	2.29108
	1	1	2	34	5	10	2.59	7.41	6.70605	93.74	2.42787	91.3	6.15	87.9	67.8	42.05	10.55	25.75	31.5	27.8	91.3	30.61	10.3	2.23	20.31	8.07	6.94613	0.455715	6.51339	5.02398	0.781755	1.90807	0.541178	4.565	1.39	4.565	1.5305	0.1115	11.5111	1.84571	11.0784	6.55448	0.893255			3.39771	0.396513	2.94208	2.29108
	1	1	2	34	5	10	2.55	7.45	6.74225	93.74	2.39037	91.3	6.15	87.9	67.8	42.05	10.55	25.75	31.5	27.8	91.3	30.61	10.3	2.23	20.31	8.07	6.98363	0.458175	6.54855	5.0511	0.785975	1.91838	0.5441	4.565	1.39	4.565	1.5305	0.1115	11.5486	1.84817	11.1136	6.5816	0.897475			3.39771	0.396513	2.94208	2.29108
	1	1	2	34	5	10	2	8	7.24	93.74	1.8748	91.3	6.15	87.9	67.8	42.05	10.55	25.75	31.5	27.8	91.3	30.61	10.3	2.23	20.31	8.07	7.4992	0.492	7.032	5.424	0.844	2.06	0.584268	4.565	1.39	4.565	1.5305	0.1115	12.0642	1.882	11.597	6.9545	0.9555			3.39771	0.396513	2.94208	2.29108
	1	1	2	34	5	10	2.64	7.36	6.6608	93.74	2.47474	91.3	6.15	87.9	67.8	42.05	10.55	25.75	31.5	27.8	91.3	30.61	10.3	2.23	20.31	8.07	6.89926	0.45264	6.46944	4.99008	0.77648	1.8952	0.537527	4.565	1.39	4.565	1.5305	0.1115	11.4643	1.84264	11.0344	6.52058	0.88798			3.39771	0.396513	2.94208	2.29108
	1	1	2	34	5	10	1.41	8.59	7.77395	93.74	1.32173	91.3	6.15	87.9	67.8	42.05	10.55	25.75	31.5	27.8	91.3	30.61	10.3	2.23	20.31	8.07	8.05227	0.528285	7.55061	5.82402	0.906245	2.21192	0.627358	4.565	1.39	4.565	1.5305	0.1115	12.6173	1.91829	12.1156	7.35452	1.01774			3.39771	0.396513	2.94208	2.29108
	1	1	2	34	5	10	1.55	8.45	7.64725	93.74	1.45297	91.3	6.15	87.9	67.8	42.05	10.55	25.75	31.5	27.8	91.3	30.61	10.3	2.23	20.31	8.07	7.92103	0.519675	7.42755	5.7291	0.891475	2.17587	0.617133	4.565	1.39	4.565	1.5305	0.1115	12.486	1.90968	11.9926	7.2596	1.00297			3.39771	0.396513	2.94208	2.29108
	1	1	2	34	5	10	2.88	7.12	6.4436	93.74	2.69971	91.3	6.15	87.9	67.8	42.05	10.55	25.75	31.5	27.8	91.3	30.61	10.3	2.23	20.31	8.07	6.67429	0.43788	6.25848	4.82736	0.75116	1.8334	0.519999	4.565	1.39	4.565	1.5305	0.1115	11.2393	1.82788	10.8235	6.35786	0.86266			3.39771	0.396513	2.94208	2.29108
	1	1	2	34	5	10	2.32	7.68	6.9504	93.74	2.17477	91.3	6.15	87.9	67.8	42.05	10.55	25.75	31.5	27.8	91.3	30.61	10.3	2.23	20.31	8.07	7.19923	0.47232	6.75072	5.20704	0.81024	1.9776	0.560897	4.565	1.39	4.565	1.5305	0.1115	11.7642	1.86232	11.3157	6.73754	0.92174			3.39771	0.396513	2.94208	2.29108
	1	1	2	34	5	10	2.39	7.61	6.88705	93.74	2.24039	91.3	6.15	87.9	67.8	42.05	10.55	25.75	31.5	27.8	91.3	30.61	10.3	2.23	20.31	8.07	7.13361	0.468015	6.68919	5.15958	0.802855	1.95958	0.555785	4.565	1.39	4.565	1.5305	0.1115	11.6986	1.85801	11.2542	6.69008	0.914355			3.39771	0.396513	2.94208	2.29108
	1	1	2	34	5	10	2.05	7.95	7.19475	93.74	1.92167	91.3	6.15	87.9	67.8	42.05	10.55	25.75	31.5	27.8	91.3	30.61	10.3	2.23	20.31	8.07	7.45233	0.488925	6.98805	5.3901	0.838725	2.04712	0.580616	4.565	1.39	4.565	1.5305	0.1115	12.0173	1.87892	11.5531	6.9206	0.950225			3.39771	0.396513	2.94208	2.29108
								0	6.73966		0
	1	2	3	68	6	11	2.55	8.45	7.64725	94.52	2.41026	91.3	6.15	87.9	67.8	42.05	10.55	25.75	31.5	27.8	91.3	30.61	10.3	2.23	20.31	8.07	7.98694	0.519675	7.42755	5.7291	0.891475	2.17587	0.617133	5.478	1.668	5.478	1.8366	0.1338	13.4649	2.18768	12.9055	7.5657	1.02527			3.7793	0.449358	3.27249	2.67272
	1	2	3	68	6	11	2.58	8.42	7.6201	94.52	2.43862	91.3	6.15	87.9	67.8	42.05	10.55	25.75	31.5	27.8	91.3	30.61	10.3	2.23	20.31	8.07	7.95858	0.51783	7.40118	5.70876	0.88831	2.16815	0.614942	5.478	1.668	5.478	1.8366	0.1338	13.4366	2.18583	12.8792	7.54536	1.02211			3.7793	0.449358	3.27249	2.67272
	1	2	3	68	6	11	2.79	8.21	7.43005	94.52	2.63711	91.3	6.15	87.9	67.8	42.05	10.55	25.75	31.5	27.8	91.3	30.61	10.3	2.23	20.31	8.07	7.76009	0.504915	7.21659	5.56638	0.866155	2.11408	0.599605	5.478	1.668	5.478	1.8366	0.1338	13.2381	2.17292	12.6946	7.40298	0.999955			3.7793	0.449358	3.27249	2.67272
	1	2	3	68	6	11	2.98	8.02	7.2581	94.52	2.8167	91.3	6.15	87.9	67.8	42.05	10.55	25.75	31.5	27.8	91.3	30.61	10.3	2.23	20.31	8.07	7.5805	0.49323	7.04958	5.43756	0.84611	2.06515	0.585729	5.478	1.668	5.478	1.8366	0.1338	13.0585	2.16123	12.5276	7.27416	0.97991			3.7793	0.449358	3.27249	2.67272
	1	2	3	68	6	11	3.59	7.41	6.70605	94.52	3.39327	91.3	6.15	87.9	67.8	42.05	10.55	25.75	31.5	27.8	91.3	30.61	10.3	2.23	20.31	8.07	7.00393	0.455715	6.51339	5.02398	0.781755	1.90807	0.541178	5.478	1.668	5.478	1.8366	0.1338	12.4819	2.12372	11.9914	6.86058	0.915555			3.7793	0.449358	3.27249	2.67272
	1	2	3	68	6	11	1.75	9.25	8.37125	94.52	1.6541	91.3	6.15	87.9	67.8	42.05	10.55	25.75	31.5	27.8	91.3	30.61	10.3	2.23	20.31	8.07	8.7431	0.568875	8.13075	6.2715	0.975875	2.38187	0.67556	5.478	1.668	5.478	1.8366	0.1338	14.2211	2.23688	13.6088	8.1081	1.10967			3.7793	0.449358	3.27249	2.67272
	1	2	3	68	6	11	2.85	8.15	7.37575	94.52	2.69382	91.3	6.15	87.9	67.8	42.05	10.55	25.75	31.5	27.8	91.3	30.61	10.3	2.23	20.31	8.07	7.70338	0.501225	7.16385	5.5257	0.859825	2.09863	0.595223	5.478	1.668	5.478	1.8366	0.1338	13.1814	2.16922	12.6419	7.3623	0.993625			3.7793	0.449358	3.27249	2.67272
	1	2	3	68	6	11	2.95	8.05	7.28525	94.52	2.78834	91.3	6.15	87.9	67.8	42.05	10.55	25.75	31.5	27.8	91.3	30.61	10.3	2.23	20.31	8.07	7.60886	0.495075	7.07595	5.4579	0.849275	2.07288	0.58792	5.478	1.668	5.478	1.8366	0.1338	13.0869	2.16308	12.554	7.2945	0.983075			3.7793	0.449358	3.27249	2.67272
	1	2	3	68	6	11	2.55	8.45	7.64725	94.52	2.41026	91.3	6.15	87.9	67.8	42.05	10.55	25.75	31.5	27.8	91.3	30.61	10.3	2.23	20.31	8.07	7.98694	0.519675	7.42755	5.7291	0.891475	2.17587	0.617133	5.478	1.668	5.478	1.8366	0.1338	13.4649	2.18768	12.9055	7.5657	1.02527			3.7793	0.449358	3.27249	2.67272
	1	2	3	68	6	11	1.99	9.01	8.15405	94.52	1.88095	91.3	6.15	87.9	67.8	42.05	10.55	25.75	31.5	27.8	91.3	30.61	10.3	2.23	20.31	8.07	8.51625	0.554115	7.91979	6.10878	0.950555	2.32008	0.658032	5.478	1.668	5.478	1.8366	0.1338	13.9943	2.22212	13.3978	7.94538	1.08435			3.7793	0.449358	3.27249	2.67272
	1	2	3	68	6	11	2.33	8.67	7.84635	94.52	2.20232	91.3	6.15	87.9	67.8	42.05	10.55	25.75	31.5	27.8	91.3	30.61	10.3	2.23	20.31	8.07	8.19488	0.533205	7.62093	5.87826	0.914685	2.23252	0.6332	5.478	1.668	5.478	1.8366	0.1338	13.6729	2.20121	13.0989	7.71486	1.04849			3.7793	0.449358	3.27249	2.67272
	1	2	3	68	6	11	2.15	8.85	8.00925	94.52	2.03218	91.3	6.15	87.9	67.8	42.05	10.55	25.75	31.5	27.8	91.3	30.61	10.3	2.23	20.31	8.07	8.36502	0.544275	7.77915	6.0003	0.933675	2.27887	0.646346	5.478	1.668	5.478	1.8366	0.1338	13.843	2.21227	13.2571	7.8369	1.06747			3.7793	0.449358	3.27249	2.67272
	1	2	3	68	6	11	1.59	9.41	8.51605	94.52	1.50287	91.3	6.15	87.9	67.8	42.05	10.55	25.75	31.5	27.8	91.3	30.61	10.3	2.23	20.31	8.07	8.89433	0.578715	8.27139	6.37998	0.992755	2.42307	0.687245	5.478	1.668	5.478	1.8366	0.1338	14.3723	2.24672	13.7494	8.21658	1.12655			3.7793	0.449358	3.27249	2.67272
	1	2	3	68	6	11	2.58	8.42	7.6201	94.52	2.43862	91.3	6.15	87.9	67.8	42.05	10.55	25.75	31.5	27.8	91.3	30.61	10.3	2.23	20.31	8.07	7.95858	0.51783	7.40118	5.70876	0.88831	2.16815	0.614942	5.478	1.668	5.478	1.8366	0.1338	13.4366	2.18583	12.8792	7.54536	1.02211			3.7793	0.449358	3.27249	2.67272
								0
	1	3	1	0	7	11.5	3.35	8.15	7.37575	94.18	3.15503	91.3	6.15	87.9	67.8	42.05	10.55	25.75	31.5	27.8	91.3	30.61	10.3	2.23	20.31	8.07	7.67567	0.501225	7.16385	5.5257	0.859825	2.09863	0.595223	6.391	1.946	6.391	2.1427	0.1561	14.0667	2.44722	13.5549	7.6684	1.01593			2.80044	0.32065	2.42462	2.16474
	1	3	1	0	7	11.5	3.1	8.4	7.602	94.18	2.91958	91.3	6.15	87.9	67.8	42.05	10.55	25.75	31.5	27.8	91.3	30.61	10.3	2.23	20.31	8.07	7.91112	0.5166	7.3836	5.6952	0.8862	2.163	0.613481	6.391	1.946	6.391	2.1427	0.1561	14.3021	2.4626	13.7746	7.8379	1.0423			2.80044	0.32065	2.42462	2.16474
	1	3	1	0	7	11.5	3.52	7.98	7.2219	94.18	3.31514	91.3	6.15	87.9	67.8	42.05	10.55	25.75	31.5	27.8	91.3	30.61	10.3	2.23	20.31	8.07	7.51556	0.49077	7.01442	5.41044	0.84189	2.05485	0.582807	6.391	1.946	6.391	2.1427	0.1561	13.9066	2.43677	13.4054	7.55314	0.99799			2.80044	0.32065	2.42462	2.16474
	1	3	1	0	7	11.5	2.96	8.54	7.7287	94.18	2.78773	91.3	6.15	87.9	67.8	42.05	10.55	25.75	31.5	27.8	91.3	30.61	10.3	2.23	20.31	8.07	8.04297	0.52521	7.50666	5.79012	0.90097	2.19905	0.623706	6.391	1.946	6.391	2.1427	0.1561	14.434	2.47121	13.8977	7.93282	1.05707			2.80044	0.32065	2.42462	2.16474
	1	3	1	0	7	11.5	2.35	9.15	8.28075	94.18	2.21323	91.3	6.15	87.9	67.8	42.05	10.55	25.75	31.5	27.8	91.3	30.61	10.3	2.23	20.31	8.07	8.61747	0.562725	8.04285	6.2037	0.965325	2.35613	0.668257	6.391	1.946	6.391	2.1427	0.1561	15.0085	2.50873	14.4339	8.3464	1.12143			2.80044	0.32065	2.42462	2.16474
	1	3	1	0	7	11.5	2.99	8.51	7.70155	94.18	2.81598	91.3	6.15	87.9	67.8	42.05	10.55	25.75	31.5	27.8	91.3	30.61	10.3	2.23	20.31	8.07	8.01472	0.523365	7.48029	5.76978	0.897805	2.19132	0.621515	6.391	1.946	6.391	2.1427	0.1561	14.4057	2.46936	13.8713	7.91248	1.05391			2.80044	0.32065	2.42462	2.16474
	1	3	1	0	7	11.5	3.67	7.83	7.08615	94.18	3.45641	91.3	6.15	87.9	67.8	42.05	10.55	25.75	31.5	27.8	91.3	30.61	10.3	2.23	20.31	8.07	7.37429	0.481545	6.88257	5.30874	0.826065	2.01622	0.571852	6.391	1.946	6.391	2.1427	0.1561	13.7653	2.42754	13.2736	7.45144	0.982165			2.80044	0.32065	2.42462	2.16474
	1	3	1	0	7	11.5	3.96	7.54	6.8237	94.18	3.72953	91.3	6.15	87.9	67.8	42.05	10.55	25.75	31.5	27.8	91.3	30.61	10.3	2.23	20.31	8.07	7.10117	0.46371	6.62766	5.11212	0.79547	1.94155	0.550673	6.391	1.946	6.391	2.1427	0.1561	13.4922	2.40971	13.0187	7.25482	0.95157			2.80044	0.32065	2.42462	2.16474
	1	3	1	0	7	11.5	2.77	8.73	7.90065	94.18	2.60879	91.3	6.15	87.9	67.8	42.05	10.55	25.75	31.5	27.8	91.3	30.61	10.3	2.23	20.31	8.07	8.22191	0.536895	7.67367	5.91894	0.921015	2.24798	0.637582	6.391	1.946	6.391	2.1427	0.1561	14.6129	2.4829	14.0647	8.06164	1.07712			2.80044	0.32065	2.42462	2.16474
	1	3	1	0	7	11.5	2.65	8.85	8.00925	94.18	2.49577	91.3	6.15	87.9	67.8	42.05	10.55	25.75	31.5	27.8	91.3	30.61	10.3	2.23	20.31	8.07	8.33493	0.544275	7.77915	6.0003	0.933675	2.27887	0.646346	6.391	1.946	6.391	2.1427	0.1561	14.7259	2.49028	14.1701	8.143	1.08977			2.80044	0.32065	2.42462	2.16474
	1	3	1	0	7	11.5	2.59	8.91	8.06355	94.18	2.43926	91.3	6.15	87.9	67.8	42.05	10.55	25.75	31.5	27.8	91.3	30.61	10.3	2.23	20.31	8.07	8.39144	0.547965	7.83189	6.04098	0.940005	2.29433	0.650728	6.391	1.946	6.391	2.1427	0.1561	14.7824	2.49397	14.2229	8.18368	1.0961			2.80044	0.32065	2.42462	2.16474
	1	3	1	0	7	11.5	2.38	9.12	8.2536	94.18	2.24148	91.3	6.15	87.9	67.8	42.05	10.55	25.75	31.5	27.8	91.3	30.61	10.3	2.23	20.31	8.07	8.58922	0.56088	8.01648	6.18336	0.96216	2.3484	0.666066	6.391	1.946	6.391	2.1427	0.1561	14.9802	2.50688	14.4075	8.32606	1.11826			2.80044	0.32065	2.42462	2.16474
	1	3	1	0	7	11.5	3.33	8.17	7.39385	94.18	3.13619	91.3	6.15	87.9	67.8	42.05	10.55	25.75	31.5	27.8	91.3	30.61	10.3	2.23	20.31	8.07	7.69451	0.502455	7.18143	5.53926	0.861935	2.10378	0.596684	6.391	1.946	6.391	2.1427	0.1561	14.0855	2.44846	13.5724	7.68196	1.01804			2.80044	0.32065	2.42462	2.16474
	1	3	1	0	7	11.5	2.99	8.51	7.70155	94.18	2.81598	91.3	6.15	87.9	67.8	42.05	10.55	25.75	31.5	27.8	91.3	30.61	10.3	2.23	20.31	8.07	8.01472	0.523365	7.48029	5.76978	0.897805	2.19132	0.621515	6.391	1.946	6.391	2.1427	0.1561	14.4057	2.46936	13.8713	7.91248	1.05391			2.80044	0.32065	2.42462	2.16474
								0
	1	4	4	102	7	12	3.93	8.07	7.30335	94.07	3.69695	91.3	6.15	87.9	67.8	42.05	10.55	25.75	31.5	27.8	91.3	30.61	10.3	2.23	20.31	8.07	7.59145	0.496305	7.09353	5.47146	0.851385	2.07803	0.58938	6.391	1.946	6.391	2.1427	0.1561	13.9824	2.44231	13.4845	7.61416	1.00748			5.31505	0.654814	4.60283	3.40907
	1	4	4	102	7	12	2.99	9.01	8.15405	94.07	2.81269	91.3	6.15	87.9	67.8	42.05	10.55	25.75	31.5	27.8	91.3	30.61	10.3	2.23	20.31	8.07	8.47571	0.554115	7.91979	6.10878	0.950555	2.32008	0.658032	6.391	1.946	6.391	2.1427	0.1561	14.8667	2.50012	14.3108	8.25148	1.10665			5.31505	0.654814	4.60283	3.40907
	1	4	4	102	7	12	3.27	8.73	7.90065	94.07	3.07609	91.3	6.15	87.9	67.8	42.05	10.55	25.75	31.5	27.8	91.3	30.61	10.3	2.23	20.31	8.07	8.21231	0.536895	7.67367	5.91894	0.921015	2.24798	0.637582	6.391	1.946	6.391	2.1427	0.1561	14.6033	2.4829	14.0647	8.06164	1.07712			5.31505	0.654814	4.60283	3.40907
	1	4	4	102	7	12	2.99	9.01	8.15405	94.07	2.81269	91.3	6.15	87.9	67.8	42.05	10.55	25.75	31.5	27.8	91.3	30.61	10.3	2.23	20.31	8.07	8.47571	0.554115	7.91979	6.10878	0.950555	2.32008	0.658032	6.391	1.946	6.391	2.1427	0.1561	14.8667	2.50012	14.3108	8.25148	1.10665			5.31505	0.654814	4.60283	3.40907
	1	4	4	102	7	12	3.19	8.81	7.97305	94.07	3.00083	91.3	6.15	87.9	67.8	42.05	10.55	25.75	31.5	27.8	91.3	30.61	10.3	2.23	20.31	8.07	8.28757	0.541815	7.74399	5.97318	0.929455	2.26858	0.643425	6.391	1.946	6.391	2.1427	0.1561	14.6786	2.48781	14.135	8.11588	1.08556			5.31505	0.654814	4.60283	3.40907
	1	4	4	102	7	12	3.37	8.63	7.81015	94.07	3.17016	91.3	6.15	87.9	67.8	42.05	10.55	25.75	31.5	27.8	91.3	30.61	10.3	2.23	20.31	8.07	8.11824	0.530745	7.58577	5.85114	0.910465	2.22223	0.630279	6.391	1.946	6.391	2.1427	0.1561	14.5092	2.47675	13.9768	7.99384	1.06656			5.31505	0.654814	4.60283	3.40907
	1	4	4	102	7	12	2.99	9.01	8.15405	94.07	2.81269	91.3	6.15	87.9	67.8	42.05	10.55	25.75	31.5	27.8	91.3	30.61	10.3	2.23	20.31	8.07	8.47571	0.554115	7.91979	6.10878	0.950555	2.32008	0.658032	6.391	1.946	6.391	2.1427	0.1561	14.8667	2.50012	14.3108	8.25148	1.10665			5.31505	0.654814	4.60283	3.40907
	1	4	4	102	7	12	2.85	9.15	8.28075	94.07	2.68099	91.3	6.15	87.9	67.8	42.05	10.55	25.75	31.5	27.8	91.3	30.61	10.3	2.23	20.31	8.07	8.6074	0.562725	8.04285	6.2037	0.965325	2.35613	0.668257	6.391	1.946	6.391	2.1427	0.1561	14.9984	2.50873	14.4339	8.3464	1.12143			5.31505	0.654814	4.60283	3.40907
	1	4	4	102	7	12	3.49	8.51	7.70155	94.07	3.28304	91.3	6.15	87.9	67.8	42.05	10.55	25.75	31.5	27.8	91.3	30.61	10.3	2.23	20.31	8.07	8.00536	0.523365	7.48029	5.76978	0.897805	2.19132	0.621515	6.391	1.946	6.391	2.1427	0.1561	14.3964	2.46936	13.8713	7.91248	1.05391			5.31505	0.654814	4.60283	3.40907
	1	4	4	102	7	12	3.5	8.5	7.6925	94.07	3.29245	91.3	6.15	87.9	67.8	42.05	10.55	25.75	31.5	27.8	91.3	30.61	10.3	2.23	20.31	8.07	7.99595	0.52275	7.4715	5.763	0.89675	2.18875	0.620785	6.391	1.946	6.391	2.1427	0.1561	14.3869	2.46875	13.8625	7.9057	1.05285			5.31505	0.654814	4.60283	3.40907
	1	4	4	102	7	12	3.59	8.41	7.61105	94.07	3.37711	91.3	6.15	87.9	67.8	42.05	10.55	25.75	31.5	27.8	91.3	30.61	10.3	2.23	20.31	8.07	7.91129	0.517215	7.39239	5.70198	0.887255	2.16558	0.614212	6.391	1.946	6.391	2.1427	0.1561	14.3023	2.46321	13.7834	7.84468	1.04336			5.31505	0.654814	4.60283	3.40907
	1	4	4	102	7	12	3.74	8.26	7.4753	94.07	3.51822	91.3	6.15	87.9	67.8	42.05	10.55	25.75	31.5	27.8	91.3	30.61	10.3	2.23	20.31	8.07	7.77018	0.50799	7.26054	5.60028	0.87143	2.12695	0.603257	6.391	1.946	6.391	2.1427	0.1561	14.1612	2.45399	13.6515	7.74298	1.02753			5.31505	0.654814	4.60283	3.40907
	1	4	4	102	7	12	2.93	9.07	8.20835	94.07	2.75625	91.3	6.15	87.9	67.8	42.05	10.55	25.75	31.5	27.8	91.3	30.61	10.3	2.23	20.31	8.07	8.53215	0.557805	7.97253	6.14946	0.956885	2.33553	0.662414	6.391	1.946	6.391	2.1427	0.1561	14.9231	2.5038	14.3635	8.29216	1.11299			5.31505	0.654814	4.60283	3.40907
	1	4	4	102	7	12	3.64	8.36	7.5658	94.07	3.42415	91.3	6.15	87.9	67.8	42.05	10.55	25.75	31.5	27.8	91.3	30.61	10.3	2.23	20.31	8.07	7.86425	0.51414	7.34844	5.66808	0.88198	2.1527	0.61056	6.391	1.946	6.391	2.1427	0.1561	14.2553	2.46014	13.7394	7.81078	1.03808			5.31505	0.654814	4.60283	3.40907
	1	4	4	102	7	12	3.67	8.33	7.53865	94.07	3.45237	91.3	6.15	87.9	67.8	42.05	10.55	25.75	31.5	27.8	91.3	30.61	10.3	2.23	20.31	8.07	7.83603	0.512295	7.32207	5.64774	0.878815	2.14498	0.608369	6.391	1.946	6.391	2.1427	0.1561	14.227	2.4583	13.7131	7.79044	1.03492			5.31505	0.654814	4.60283	3.40907
	1	4	4	102	7	12	3.71	8.29	7.50245	94.07	3.49	91.3	6.15	87.9	67.8	42.05	10.55	25.75	31.5	27.8	91.3	30.61	10.3	2.23	20.31	8.07	7.7984	0.509835	7.28691	5.62062	0.874595	2.13467	0.605448	6.391	1.946	6.391	2.1427	0.1561	14.1894	2.45583	13.6779	7.76332	1.03069			5.31505	0.654814	4.60283	3.40907
	2	1	3	68	6			0				91.3	6.15	87.9	67.8	42.05	10.55	25.75	31.5	27.8	91.3	30.61	10.3	2.23	20.31	8.07	0	0	0	0	0	0	0	5.478	1.668	5.478	1.8366	0.1338	5.478	1.668	5.478	1.8366	0.1338			1.89682	0.210547	1.67338	1.4027
	2	1	3	68	6	10	1.37	8.63	7.81015	94.58	1.29575	91.3	6.15	87.9	67.8	42.05	10.55	25.75	31.5	27.8	91.3	30.61	10.3	2.23	20.31	8.07	8.16225	0.530745	7.58577	5.85114	0.910465	2.22223	0.630279	5.478	1.668	5.478	1.8366	0.1338	13.6403	2.19875	13.0638	7.68774	1.04426			1.89682	0.210547	1.67338	1.4027
	2	1	3	68	6	10	1.6	8.4	7.602	94.58	1.51328	91.3	6.15	87.9	67.8	42.05	10.55	25.75	31.5	27.8	91.3	30.61	10.3	2.23	20.31	8.07	7.94472	0.5166	7.3836	5.6952	0.8862	2.163	0.613481	5.478	1.668	5.478	1.8366	0.1338	13.4227	2.1846	12.8616	7.5318	1.02			1.89682	0.210547	1.67338	1.4027
	2	1	3	68	6	10	2.99	7.01	6.34405	94.58	2.82794	91.3	6.15	87.9	67.8	42.05	10.55	25.75	31.5	27.8	91.3	30.61	10.3	2.23	20.31	8.07	6.63006	0.431115	6.16179	4.75278	0.739555	1.80507	0.511965	5.478	1.668	5.478	1.8366	0.1338	12.1081	2.09912	11.6398	6.58938	0.873355			1.89682	0.210547	1.67338	1.4027
	2	1	3	68	6	10	1.67	8.33	7.53865	94.58	1.57949	91.3	6.15	87.9	67.8	42.05	10.55	25.75	31.5	27.8	91.3	30.61	10.3	2.23	20.31	8.07	7.87851	0.512295	7.32207	5.64774	0.878815	2.14498	0.608369	5.478	1.668	5.478	1.8366	0.1338	13.3565	2.1803	12.8001	7.48434	1.01262			1.89682	0.210547	1.67338	1.4027
	2	1	3	68	6	10	2.7	7.3	6.6065	94.58	2.55366	91.3	6.15	87.9	67.8	42.05	10.55	25.75	31.5	27.8	91.3	30.61	10.3	2.23	20.31	8.07	6.90434	0.44895	6.4167	4.9494	0.77015	1.87975	0.533145	5.478	1.668	5.478	1.8366	0.1338	12.3823	2.11695	11.8947	6.786	0.90395			1.89682	0.210547	1.67338	1.4027
	2	1	3	68	6	10	4.95	5.05	4.57025	94.58	4.68171	91.3	6.15	87.9	67.8	42.05	10.55	25.75	31.5	27.8	91.3	30.61	10.3	2.23	20.31	8.07	4.77629	0.310575	4.43895	3.4239	0.532775	1.30037	0.368819	5.478	1.668	5.478	1.8366	0.1338	10.2543	1.97858	9.91695	5.2605	0.666575			1.89682	0.210547	1.67338	1.4027
	2	1	3	68	6	10	2.55	7.45	6.74225	94.58	2.41179	91.3	6.15	87.9	67.8	42.05	10.55	25.75	31.5	27.8	91.3	30.61	10.3	2.23	20.31	8.07	7.04621	0.458175	6.54855	5.0511	0.785975	1.91838	0.5441	5.478	1.668	5.478	1.8366	0.1338	12.5242	2.12617	12.0266	6.8877	0.919775			1.89682	0.210547	1.67338	1.4027
	2	1	3	68	6	10	2.97	7.03	6.36215	94.58	2.80903	91.3	6.15	87.9	67.8	42.05	10.55	25.75	31.5	27.8	91.3	30.61	10.3	2.23	20.31	8.07	6.64897	0.432345	6.17937	4.76634	0.741665	1.81022	0.513426	5.478	1.668	5.478	1.8366	0.1338	12.127	2.10035	11.6574	6.60294	0.875465			1.89682	0.210547	1.67338	1.4027
	2	1	3	68	6	10	1.55	8.45	7.64725	94.58	1.46599	91.3	6.15	87.9	67.8	42.05	10.55	25.75	31.5	27.8	91.3	30.61	10.3	2.23	20.31	8.07	7.99201	0.519675	7.42755	5.7291	0.891475	2.17587	0.617133	5.478	1.668	5.478	1.8366	0.1338	13.47	2.18768	12.9055	7.5657	1.02527			1.89682	0.210547	1.67338	1.4027
	2	1	3	68	6	10	2.63	7.37	6.66985	94.58	2.48745	91.3	6.15	87.9	67.8	42.05	10.55	25.75	31.5	27.8	91.3	30.61	10.3	2.23	20.31	8.07	6.97055	0.453255	6.47823	4.99686	0.777535	1.89777	0.538257	5.478	1.668	5.478	1.8366	0.1338	12.4485	2.12126	11.9562	6.83346	0.911335			1.89682	0.210547	1.67338	1.4027
	2	1	3	68	6	10	1.6	8.4	7.602	94.58	1.51328	91.3	6.15	87.9	67.8	42.05	10.55	25.75	31.5	27.8	91.3	30.61	10.3	2.23	20.31	8.07	7.94472	0.5166	7.3836	5.6952	0.8862	2.163	0.613481	5.478	1.668	5.478	1.8366	0.1338	13.4227	2.1846	12.8616	7.5318	1.02			1.89682	0.210547	1.67338	1.4027
	2	1	3	68	6	10	1.75	8.25	7.46625	94.58	1.65515	91.3	6.15	87.9	67.8	42.05	10.55	25.75	31.5	27.8	91.3	30.61	10.3	2.23	20.31	8.07	7.80285	0.507375	7.25175	5.5935	0.870375	2.12438	0.602526	5.478	1.668	5.478	1.8366	0.1338	13.2808	2.17538	12.7297	7.4301	1.00418			1.89682	0.210547	1.67338	1.4027
	2	1	3	68	6	10	2.33	7.67	6.94135	94.58	2.20371	91.3	6.15	87.9	67.8	42.05	10.55	25.75	31.5	27.8	91.3	30.61	10.3	2.23	20.31	8.07	7.25429	0.471705	6.74193	5.20026	0.809185	1.97503	0.560167	5.478	1.668	5.478	1.8366	0.1338	12.7323	2.13971	12.2199	7.03686	0.942985			1.89682	0.210547	1.67338	1.4027
	2	2	4	102	7	10	2.41	7.59	6.86895	94.58	2.27938	91.3	6.15	87.9	67.8	42.05	10.55	25.75	31.5	27.8	91.3	30.61	10.3	2.23	20.31	8.07	7.17862	0.466785	6.67161	5.14602	0.800745	1.95442	0.554324	6.391	1.946	6.391	2.1427	0.1561	13.5696	2.41278	13.0626	7.28872	0.956845			2.11528	0.239662	1.8496	1.57969
	2	2	4	102	7			0	0		0	91.3	6.15	87.9	67.8	42.05	10.55	25.75	31.5	27.8	91.3	30.61	10.3	2.23	20.31	8.07	0	0	0	0	0	0	0	6.391	1.946	6.391	2.1427	0.1561	6.391	1.946	6.391	2.1427	0.1561			2.11528	0.239662	1.8496	1.57969
	2	2	4	102	7	11	3.55	7.45	6.74225	94.12	3.34126	91.3	6.15	87.9	67.8	42.05	10.55	25.75	31.5	27.8	91.3	30.61	10.3	2.23	20.31	8.07	7.01194	0.458175	6.54855	5.0511	0.785975	1.91838	0.5441	6.391	1.946	6.391	2.1427	0.1561	13.4029	2.40417	12.9396	7.1938	0.942075			2.11528	0.239662	1.8496	1.57969
	2	2	4	102	7	11	2.5	8.5	7.6925	94.12	2.353	91.3	6.15	87.9	67.8	42.05	10.55	25.75	31.5	27.8	91.3	30.61	10.3	2.23	20.31	8.07	8.0002	0.52275	7.4715	5.763	0.89675	2.18875	0.620785	6.391	1.946	6.391	2.1427	0.1561	14.3912	2.46875	13.8625	7.9057	1.05285			2.11528	0.239662	1.8496	1.57969
	2	2	4	102	7	11	2.65	8.35	7.55675	94.12	2.49418	91.3	6.15	87.9	67.8	42.05	10.55	25.75	31.5	27.8	91.3	30.61	10.3	2.23	20.31	8.07	7.85902	0.513525	7.33965	5.6613	0.880925	2.15013	0.60983	6.391	1.946	6.391	2.1427	0.1561	14.25	2.45953	13.7307	7.804	1.03702			2.11528	0.239662	1.8496	1.57969
	2	2	4	102	7	11	1.4	9.6	8.688	94.12	1.31768	91.3	6.15	87.9	67.8	42.05	10.55	25.75	31.5	27.8	91.3	30.61	10.3	2.23	20.31	8.07	9.03552	0.5904	8.4384	6.5088	1.0128	2.472	0.701122	6.391	1.946	6.391	2.1427	0.1561	15.4265	2.5364	14.8294	8.6515	1.1689			2.11528	0.239662	1.8496	1.57969
	2	2	4	102	7	11	1.8	9.2	8.326	94.12	1.69416	91.3	6.15	87.9	67.8	42.05	10.55	25.75	31.5	27.8	91.3	30.61	10.3	2.23	20.31	8.07	8.65904	0.5658	8.0868	6.2376	0.9706	2.369	0.671908	6.391	1.946	6.391	2.1427	0.1561	15.05	2.5118	14.4778	8.3803	1.1267			2.11528	0.239662	1.8496	1.57969
	2	2	4	102	7	11	1.85	9.15	8.28075	94.12	1.74122	91.3	6.15	87.9	67.8	42.05	10.55	25.75	31.5	27.8	91.3	30.61	10.3	2.23	20.31	8.07	8.61198	0.562725	8.04285	6.2037	0.965325	2.35613	0.668257	6.391	1.946	6.391	2.1427	0.1561	15.003	2.50873	14.4339	8.3464	1.12143			2.11528	0.239662	1.8496	1.57969
	2	2	4	102	7	11	2.57	8.43	7.62915	94.12	2.41888	91.3	6.15	87.9	67.8	42.05	10.55	25.75	31.5	27.8	91.3	30.61	10.3	2.23	20.31	8.07	7.93432	0.518445	7.40997	5.71554	0.889365	2.17073	0.615672	6.391	1.946	6.391	2.1427	0.1561	14.3253	2.46444	13.801	7.85824	1.04547			2.11528	0.239662	1.8496	1.57969
	2	2	4	102	7	11	2.76	8.24	7.4572	94.12	2.59771	91.3	6.15	87.9	67.8	42.05	10.55	25.75	31.5	27.8	91.3	30.61	10.3	2.23	20.31	8.07	7.75549	0.50676	7.24296	5.58672	0.86932	2.1218	0.601796	6.391	1.946	6.391	2.1427	0.1561	14.1465	2.45276	13.634	7.72942	1.02542			2.11528	0.239662	1.8496	1.57969
	2	2	4	102	7	11	2.86	8.14	7.3667	94.12	2.69183	91.3	6.15	87.9	67.8	42.05	10.55	25.75	31.5	27.8	91.3	30.61	10.3	2.23	20.31	8.07	7.66137	0.50061	7.15506	5.51892	0.85877	2.09605	0.594493	6.391	1.946	6.391	2.1427	0.1561	14.0524	2.44661	13.5461	7.66162	1.01487			2.11528	0.239662	1.8496	1.57969
	2	2	4	102	7	11	2.39	8.61	7.79205	94.12	2.24947	91.3	6.15	87.9	67.8	42.05	10.55	25.75	31.5	27.8	91.3	30.61	10.3	2.23	20.31	8.07	8.10373	0.529515	7.56819	5.83758	0.908355	2.21707	0.628818	6.391	1.946	6.391	2.1427	0.1561	14.4947	2.47552	13.9592	7.98028	1.06445			2.11528	0.239662	1.8496	1.57969
	2	2	4	102	7	11	2.89	8.11	7.33955	94.12	2.72007	91.3	6.15	87.9	67.8	42.05	10.55	25.75	31.5	27.8	91.3	30.61	10.3	2.23	20.31	8.07	7.63313	0.498765	7.12869	5.49858	0.855605	2.08832	0.592302	6.391	1.946	6.391	2.1427	0.1561	14.0241	2.44476	13.5197	7.64128	1.01171			2.11528	0.239662	1.8496	1.57969
	2	2	4	102	7	11	4.33	6.67	6.03635	94.12	4.0754	91.3	6.15	87.9	67.8	42.05	10.55	25.75	31.5	27.8	91.3	30.61	10.3	2.23	20.31	8.07	6.2778	0.410205	5.86293	4.52226	0.703685	1.71752	0.487133	6.391	1.946	6.391	2.1427	0.1561	12.6688	2.35621	12.2539	6.66496	0.859785			2.11528	0.239662	1.8496	1.57969
	2	3	2	34	8	11	3.1	7.9	7.1495	94.12	2.91772	91.3	6.15	87.9	67.8	42.05	10.55	25.75	31.5	27.8	91.3	30.61	10.3	2.23	20.31	8.07	7.43548	0.48585	6.9441	5.3562	0.83345	2.03425	0.576965	7.304	2.224	7.304	2.4488	0.1784	14.7395	2.70985	14.2481	7.805	1.01185			2.55689	0.277679	2.19612	1.87216
	2	3	2	34	8	11	2.67	8.33	7.53865	94.12	2.513	91.3	6.15	87.9	67.8	42.05	10.55	25.75	31.5	27.8	91.3	30.61	10.3	2.23	20.31	8.07	7.8402	0.512295	7.32207	5.64774	0.878815	2.14498	0.608369	7.304	2.224	7.304	2.4488	0.1784	15.1442	2.7363	14.6261	8.09654	1.05722			2.55689	0.277679	2.19612	1.87216
	2	3	2	34	8			0	0		0	91.3	6.15	87.9	67.8	42.05	10.55	25.75	31.5	27.8	91.3	30.61	10.3	2.23	20.31	8.07	0	0	0	0	0	0	0	7.304	2.224	7.304	2.4488	0.1784	7.304	2.224	7.304	2.4488	0.1784			2.55689	0.277679	2.19612	1.87216
	2	3	2	34	8	11.5	3.37	8.13	7.35765	93.97	3.16679	91.3	6.15	87.9	67.8	42.05	10.55	25.75	31.5	27.8	91.3	30.61	10.3	2.23	20.31	8.07	7.63976	0.499995	7.14627	5.51214	0.857715	2.09348	0.593762	7.304	2.224	7.304	2.4488	0.1784	14.9438	2.724	14.4503	7.96094	1.03612			2.55689	0.277679	2.19612	1.87216
	2	3	2	34	8	11.5	2.35	9.15	8.28075	93.97	2.2083	91.3	6.15	87.9	67.8	42.05	10.55	25.75	31.5	27.8	91.3	30.61	10.3	2.23	20.31	8.07	8.59825	0.562725	8.04285	6.2037	0.965325	2.35613	0.668257	7.304	2.224	7.304	2.4488	0.1784	15.9023	2.78673	15.3468	8.6525	1.14373			2.55689	0.277679	2.19612	1.87216
	2	3	2	34	8	11.5	2.59	8.91	8.06355	93.97	2.43382	91.3	6.15	87.9	67.8	42.05	10.55	25.75	31.5	27.8	91.3	30.61	10.3	2.23	20.31	8.07	8.37273	0.547965	7.83189	6.04098	0.940005	2.29433	0.650728	7.304	2.224	7.304	2.4488	0.1784	15.6767	2.77197	15.1359	8.48978	1.11841			2.55689	0.277679	2.19612	1.87216
	2	3	2	34	8	11.5	2.35	9.15	8.28075	93.97	2.2083	91.3	6.15	87.9	67.8	42.05	10.55	25.75	31.5	27.8	91.3	30.61	10.3	2.23	20.31	8.07	8.59825	0.562725	8.04285	6.2037	0.965325	2.35613	0.668257	7.304	2.224	7.304	2.4488	0.1784	15.9023	2.78673	15.3468	8.6525	1.14373			2.55689	0.277679	2.19612	1.87216
	2	3	2	34	8	11.5	3.52	7.98	7.2219	93.97	3.30774	91.3	6.15	87.9	67.8	42.05	10.55	25.75	31.5	27.8	91.3	30.61	10.3	2.23	20.31	8.07	7.49881	0.49077	7.01442	5.41044	0.84189	2.05485	0.582807	7.304	2.224	7.304	2.4488	0.1784	14.8028	2.71477	14.3184	7.85924	1.02029			2.55689	0.277679	2.19612	1.87216
	2	3	2	34	8	11.5	2.99	8.51	7.70155	93.97	2.8097	91.3	6.15	87.9	67.8	42.05	10.55	25.75	31.5	27.8	91.3	30.61	10.3	2.23	20.31	8.07	7.99685	0.523365	7.48029	5.76978	0.897805	2.19132	0.621515	7.304	2.224	7.304	2.4488	0.1784	15.3008	2.74737	14.7843	8.21858	1.07621			2.55689	0.277679	2.19612	1.87216
	2	3	2	34	8	11.5	2.36	9.14	8.2717	93.97	2.21769	91.3	6.15	87.9	67.8	42.05	10.55	25.75	31.5	27.8	91.3	30.61	10.3	2.23	20.31	8.07	8.58886	0.56211	8.03406	6.19692	0.96427	2.35355	0.667526	7.304	2.224	7.304	2.4488	0.1784	15.8929	2.78611	15.3381	8.64572	1.14267			2.55689	0.277679	2.19612	1.87216
	2	3	2	34	8	11.5	3.72	7.78	7.0409	93.97	3.49568	91.3	6.15	87.9	67.8	42.05	10.55	25.75	31.5	27.8	91.3	30.61	10.3	2.23	20.31	8.07	7.31087	0.47847	6.83862	5.27484	0.82079	2.00335	0.568201	7.304	2.224	7.304	2.4488	0.1784	14.6149	2.70247	14.1426	7.72364	0.99919			2.55689	0.277679	2.19612	1.87216
	2	3	2	34	8	11.5	1.99	9.51	8.60655	93.97	1.87	91.3	6.15	87.9	67.8	42.05	10.55	25.75	31.5	27.8	91.3	30.61	10.3	2.23	20.31	8.07	8.93655	0.584865	8.35929	6.44778	1.00331	2.44882	0.694549	7.304	2.224	7.304	2.4488	0.1784	16.2405	2.80886	15.6633	8.89658	1.18171			2.55689	0.277679	2.19612	1.87216
	2	3	2	34	8	11.5	2.38	9.12	8.2536	93.97	2.23649	91.3	6.15	87.9	67.8	42.05	10.55	25.75	31.5	27.8	91.3	30.61	10.3	2.23	20.31	8.07	8.57006	0.56088	8.01648	6.18336	0.96216	2.3484	0.666066	7.304	2.224	7.304	2.4488	0.1784	15.8741	2.78488	15.3205	8.63216	1.14056			2.55689	0.277679	2.19612	1.87216
	2	3	2	34	8	11.5	2.1	9.4	8.507	93.97	1.97337	91.3	6.15	87.9	67.8	42.05	10.55	25.75	31.5	27.8	91.3	30.61	10.3	2.23	20.31	8.07	8.83318	0.5781	8.2626	6.3732	0.9917	2.4205	0.686515	7.304	2.224	7.304	2.4488	0.1784	16.1372	2.8021	15.5666	8.822	1.1701			2.55689	0.277679	2.19612	1.87216
	2	4	1	0	8	11.5	2.99	8.51	7.70155	93.97	2.8097	91.3	6.15	87.9	67.8	42.05	10.55	25.75	31.5	27.8	91.3	30.61	10.3	2.23	20.31	8.07	7.99685	0.523365	7.48029	5.76978	0.897805	2.19132	0.621515	7.304	2.224	7.304	2.4488	0.1784	15.3008	2.74737	14.7843	8.21858	1.07621			4.46733	0.527145	3.97593	3.40143
	2	4	1	0	8	11.5	3.7	7.8	7.059	93.97	3.47689	91.3	6.15	87.9	67.8	42.05	10.55	25.75	31.5	27.8	91.3	30.61	10.3	2.23	20.31	8.07	7.32966	0.4797	6.8562	5.2884	0.8229	2.0085	0.569661	7.304	2.224	7.304	2.4488	0.1784	14.6337	2.7037	14.1602	7.7372	1.0013			4.46733	0.527145	3.97593	3.40143
	2	4	1	0	8	11.5	2.1	9.4	8.507	93.97	1.97337	91.3	6.15	87.9	67.8	42.05	10.55	25.75	31.5	27.8	91.3	30.61	10.3	2.23	20.31	8.07	8.83318	0.5781	8.2626	6.3732	0.9917	2.4205	0.686515	7.304	2.224	7.304	2.4488	0.1784	16.1372	2.8021	15.5666	8.822	1.1701			4.46733	0.527145	3.97593	3.40143
	2	4	1	0	8			0	7.9181	93.97	2.58485	91.3	6.15	87.9	67.8	42.05	10.55	25.75	31.5	27.8	91.3	30.61	10.3	2.23	20.31	8.07	0	0	0	0	0	0	0.638991	7.304	2.224	7.304	2.4488	0.1784	7.304	2.224	7.304	2.4488	0.1784			4.46733	0.527145	3.97593	3.40143
	2	4	1	0	8	12.5	3.73	8.77	7.93685	94.35	3.51925	91.3	6.15	87.9	67.8	42.05	10.55	25.75	31.5	27.8	91.3	30.61	10.3	2.23	20.31	8.07	8.27449	0.539355	7.70883	5.94606	0.925235	2.25827	0.640504	7.304	2.224	7.304	2.4488	0.1784	15.5785	2.76336	15.0128	8.39486	1.10364			4.46733	0.527145	3.97593	3.40143
	2	4	1	0	8	12.5	3.91	8.59	7.77395	94.35	3.68908	91.3	6.15	87.9	67.8	42.05	10.55	25.75	31.5	27.8	91.3	30.61	10.3	2.23	20.31	8.07	8.10466	0.528285	7.55061	5.82402	0.906245	2.21192	0.627358	7.304	2.224	7.304	2.4488	0.1784	15.4087	2.75229	14.8546	8.27282	1.08465			4.46733	0.527145	3.97593	3.40143
	2	4	1	0	8	12.5	3.96	8.54	7.7287	94.35	3.73626	91.3	6.15	87.9	67.8	42.05	10.55	25.75	31.5	27.8	91.3	30.61	10.3	2.23	20.31	8.07	8.05749	0.52521	7.50666	5.79012	0.90097	2.19905	0.623706	7.304	2.224	7.304	2.4488	0.1784	15.3615	2.74921	14.8107	8.23892	1.07937			4.46733	0.527145	3.97593	3.40143
	2	4	1	0	8	12.5	3.39	9.11	8.24455	94.35	3.19847	91.3	6.15	87.9	67.8	42.05	10.55	25.75	31.5	27.8	91.3	30.61	10.3	2.23	20.31	8.07	8.59528	0.560265	8.00769	6.17658	0.961105	2.34582	0.665335	7.304	2.224	7.304	2.4488	0.1784	15.8993	2.78427	15.3117	8.62538	1.1395			4.46733	0.527145	3.97593	3.40143
	2	4	1	0	8	12.5	2.93	9.57	8.66085	94.35	2.76445	91.3	6.15	87.9	67.8	42.05	10.55	25.75	31.5	27.8	91.3	30.61	10.3	2.23	20.31	8.07	9.02929	0.588555	8.41203	6.48846	1.00964	2.46428	0.698931	7.304	2.224	7.304	2.4488	0.1784	16.3333	2.81256	15.716	8.93726	1.18804			4.46733	0.527145	3.97593	3.40143
	2	4	1	0	8	12.5	3.53	8.97	8.11785	94.35	3.33055	91.3	6.15	87.9	67.8	42.05	10.55	25.75	31.5	27.8	91.3	30.61	10.3	2.23	20.31	8.07	8.4632	0.551655	7.88463	6.08166	0.946335	2.30978	0.65511	7.304	2.224	7.304	2.4488	0.1784	15.7672	2.77566	15.1886	8.53046	1.12474			4.46733	0.527145	3.97593	3.40143
	2	4	1	0	8	12.5	3.29	9.21	8.33505	94.35	3.10412	91.3	6.15	87.9	67.8	42.05	10.55	25.75	31.5	27.8	91.3	30.61	10.3	2.23	20.31	8.07	8.68964	0.566415	8.09559	6.24438	0.971655	2.37158	0.672639	7.304	2.224	7.304	2.4488	0.1784	15.9936	2.79042	15.3996	8.69318	1.15006			4.46733	0.527145	3.97593	3.40143
	2	4	1	0	8	12.5	3.45	9.05	8.19025	94.35	3.25508	91.3	6.15	87.9	67.8	42.05	10.55	25.75	31.5	27.8	91.3	30.61	10.3	2.23	20.31	8.07	8.53868	0.556575	7.95495	6.1359	0.954775	2.33038	0.660953	7.304	2.224	7.304	2.4488	0.1784	15.8427	2.78058	15.259	8.5847	1.13318			4.46733	0.527145	3.97593	3.40143
	2	4	1	0	8	12.5	3.97	8.53	7.71965	94.35	3.74569	91.3	6.15	87.9	67.8	42.05	10.55	25.75	31.5	27.8	91.3	30.61	10.3	2.23	20.31	8.07	8.04805	0.524595	7.49787	5.78334	0.899915	2.19647	0.622976	7.304	2.224	7.304	2.4488	0.1784	15.3521	2.7486	14.8019	8.23214	1.07831			4.46733	0.527145	3.97593	3.40143
	2	4	1	0	8	12.5	2.31	10.19	9.22195	94.35	2.17949	91.3	6.15	87.9	67.8	42.05	10.55	25.75	31.5	27.8	91.3	30.61	10.3	2.23	20.31	8.07	9.61426	0.626685	8.95701	6.90882	1.07505	2.62392	0.744211	7.304	2.224	7.304	2.4488	0.1784	16.9183	2.85069	16.261	9.35762	1.25345			4.46733	0.527145	3.97593	3.40143
	2	4	1	0	8	12.5	2.27	10.23	9.25815	94.35	2.14174	91.3	6.15	87.9	67.8	42.05	10.55	25.75	31.5	27.8	91.3	30.61	10.3	2.23	20.31	8.07	9.65201	0.629145	8.99217	6.93594	1.07927	2.63423	0.747133	7.304	2.224	7.304	2.4488	0.1784	16.956	2.85315	16.2962	9.38474	1.25767			4.46733	0.527145	3.97593	3.40143
	2	4	1	0	8	12.5	3.36	9.14	8.2717	94.35	3.17016	91.3	6.15	87.9	67.8	42.05	10.55	25.75	31.5	27.8	91.3	30.61	10.3	2.23	20.31	8.07	8.62359	0.56211	8.03406	6.19692	0.96427	2.35355	0.667526	7.304	2.224	7.304	2.4488	0.1784	15.9276	2.78611	15.3381	8.64572	1.14267			4.46733	0.527145	3.97593	3.40143
	3	1	1	0	6	12.5	3.54	8.96	8.1088	94.35	3.33999	91.3	6.15	87.9	67.8	42.05	10.55	25.75	31.5	27.8	91.3	30.61	10.3	2.23	20.31	8.07	8.45376	0.55104	7.87584	6.07488	0.94528	2.3072	0.65438	5.478	1.668	5.478	1.8366	0.1338	13.9318	2.21904	13.3538	7.91148	1.07908			2.68693	0.291263	2.32151	1.99021
	3	1	1	0	6	12.5	3.91	8.59	7.77395	94.35	3.68908	91.3	6.15	87.9	67.8	42.05	10.55	25.75	31.5	27.8	91.3	30.61	10.3	2.23	20.31	8.07	8.10466	0.528285	7.55061	5.82402	0.906245	2.21192	0.627358	5.478	1.668	5.478	1.8366	0.1338	13.5827	2.19629	13.0286	7.66062	1.04004			2.68693	0.291263	2.32151	1.99021
	3	1	1	0	6	12.5	3.27	9.23	8.35315	94.35	3.08525	91.3	6.15	87.9	67.8	42.05	10.55	25.75	31.5	27.8	91.3	30.61	10.3	2.23	20.31	8.07	8.70851	0.567645	8.11317	6.25794	0.973765	2.37672	0.674099	5.478	1.668	5.478	1.8366	0.1338	14.1865	2.23565	13.5912	8.09454	1.10757			2.68693	0.291263	2.32151	1.99021
	3	1	1	0	6	12.5	3.45	9.05	8.19025	94.35	3.25508	91.3	6.15	87.9	67.8	42.05	10.55	25.75	31.5	27.8	91.3	30.61	10.3	2.23	20.31	8.07	8.53868	0.556575	7.95495	6.1359	0.954775	2.33038	0.660953	5.478	1.668	5.478	1.8366	0.1338	14.0167	2.22458	13.433	7.9725	1.08858			2.68693	0.291263	2.32151	1.99021
	3	1	1	0	6			0	8.24285	94.35	3.20023	91.3	6.15	87.9	67.8	42.05	10.55	25.75	31.5	27.8	91.3	30.61	10.3	2.23	20.31	8.07	0	0	0	0	0	0	0.665198	5.478	1.668	5.478	1.8366	0.1338	5.478	1.668	5.478	1.8366	0.1338			2.68693	0.291263	2.32151	1.99021
	3	1	1	0	6	11	1.99	9.01	8.15405	94.26	1.87577	91.3	6.15	87.9	67.8	42.05	10.55	25.75	31.5	27.8	91.3	30.61	10.3	2.23	20.31	8.07	8.49283	0.554115	7.91979	6.10878	0.950555	2.32008	0.658032	5.478	1.668	5.478	1.8366	0.1338	13.9708	2.22212	13.3978	7.94538	1.08435			2.68693	0.291263	2.32151	1.99021
	3	1	1	0	6	11	3.5	7.5	6.7875	94.26	3.2991	91.3	6.15	87.9	67.8	42.05	10.55	25.75	31.5	27.8	91.3	30.61	10.3	2.23	20.31	8.07	7.0695	0.46125	6.5925	5.085	0.79125	1.93125	0.547751	5.478	1.668	5.478	1.8366	0.1338	12.5475	2.12925	12.0705	6.9216	0.92505			2.68693	0.291263	2.32151	1.99021
	3	1	1	0	6	11	1.45	9.55	8.64275	94.26	1.36677	91.3	6.15	87.9	67.8	42.05	10.55	25.75	31.5	27.8	91.3	30.61	10.3	2.23	20.31	8.07	9.00183	0.587325	8.39445	6.4749	1.00753	2.45913	0.69747	5.478	1.668	5.478	1.8366	0.1338	14.4798	2.25533	13.8725	8.3115	1.14133			2.68693	0.291263	2.32151	1.99021
	3	1	1	0	6	11	2.33	8.67	7.84635	94.26	2.19626	91.3	6.15	87.9	67.8	42.05	10.55	25.75	31.5	27.8	91.3	30.61	10.3	2.23	20.31	8.07	8.17234	0.533205	7.62093	5.87826	0.914685	2.23252	0.6332	5.478	1.668	5.478	1.8366	0.1338	13.6503	2.20121	13.0989	7.71486	1.04849			2.68693	0.291263	2.32151	1.99021
	3	1	1	0	6	11	2.35	8.65	7.82825	94.26	2.21511	91.3	6.15	87.9	67.8	42.05	10.55	25.75	31.5	27.8	91.3	30.61	10.3	2.23	20.31	8.07	8.15349	0.531975	7.60335	5.8647	0.912575	2.22738	0.63174	5.478	1.668	5.478	1.8366	0.1338	13.6315	2.19998	13.0814	7.7013	1.04638			2.68693	0.291263	2.32151	1.99021
	3	1	1	0	6	11	1.98	9.02	8.1631	94.26	1.86635	91.3	6.15	87.9	67.8	42.05	10.55	25.75	31.5	27.8	91.3	30.61	10.3	2.23	20.31	8.07	8.50225	0.55473	7.92858	6.11556	0.95161	2.32265	0.658762	5.478	1.668	5.478	1.8366	0.1338	13.9803	2.22273	13.4066	7.95216	1.08541			2.68693	0.291263	2.32151	1.99021
	3	1	1	0	6	11	2.23	8.77	7.93685	94.26	2.102	91.3	6.15	87.9	67.8	42.05	10.55	25.75	31.5	27.8	91.3	30.61	10.3	2.23	20.31	8.07	8.2666	0.539355	7.70883	5.94606	0.925235	2.25827	0.640504	5.478	1.668	5.478	1.8366	0.1338	13.7446	2.20736	13.1868	7.78266	1.05903			2.68693	0.291263	2.32151	1.99021
	3	1	1	0	6	11	2.01	8.99	8.13595	94.26	1.89463	91.3	6.15	87.9	67.8	42.05	10.55	25.75	31.5	27.8	91.3	30.61	10.3	2.23	20.31	8.07	8.47397	0.552885	7.90221	6.09522	0.948445	2.31493	0.656571	5.478	1.668	5.478	1.8366	0.1338	13.952	2.22088	13.3802	7.93182	1.08225			2.68693	0.291263	2.32151	1.99021
	3	1	1	0	6	11	2.03	8.97	8.11785	94.26	1.91348	91.3	6.15	87.9	67.8	42.05	10.55	25.75	31.5	27.8	91.3	30.61	10.3	2.23	20.31	8.07	8.45512	0.551655	7.88463	6.08166	0.946335	2.30978	0.65511	5.478	1.668	5.478	1.8366	0.1338	13.9331	2.21966	13.3626	7.91826	1.08014			2.68693	0.291263	2.32151	1.99021
	3	2	2	34	7	11	2.21	8.79	7.95495	94.26	2.08315	91.3	6.15	87.9	67.8	42.05	10.55	25.75	31.5	27.8	91.3	30.61	10.3	2.23	20.31	8.07	8.28545	0.540585	7.72641	5.95962	0.927345	2.26342	0.641964	6.391	1.946	6.391	2.1427	0.1561	14.6765	2.48658	14.1174	8.10232	1.08344			3.74212	0.410511	3.22421	2.85374
	3	2	2	34	7	11	1.99	9.01	8.15405	94.26	1.87577	91.3	6.15	87.9	67.8	42.05	10.55	25.75	31.5	27.8	91.3	30.61	10.3	2.23	20.31	8.07	8.49283	0.554115	7.91979	6.10878	0.950555	2.32008	0.658032	6.391	1.946	6.391	2.1427	0.1561	14.8838	2.50012	14.3108	8.25148	1.10665			3.74212	0.410511	3.22421	2.85374
	3	2	2	34	7	11	1.71	9.29	8.40745	94.26	1.61185	91.3	6.15	87.9	67.8	42.05	10.55	25.75	31.5	27.8	91.3	30.61	10.3	2.23	20.31	8.07	8.75675	0.571335	8.16591	6.29862	0.980095	2.39217	0.678481	6.391	1.946	6.391	2.1427	0.1561	15.1478	2.51734	14.5569	8.44132	1.1362			3.74212	0.410511	3.22421	2.85374
	3	2	2	34	7	11	1.23	9.77	8.84185	94.26	1.1594	91.3	6.15	87.9	67.8	42.05	10.55	25.75	31.5	27.8	91.3	30.61	10.3	2.23	20.31	8.07	9.2092	0.600855	8.58783	6.62406	1.03073	2.51577	0.713537	6.391	1.946	6.391	2.1427	0.1561	15.6002	2.54685	14.9788	8.76676	1.18683			3.74212	0.410511	3.22421	2.85374
	3	2	2	34	7	11	1.75	9.25	8.37125	94.26	1.64955	91.3	6.15	87.9	67.8	42.05	10.55	25.75	31.5	27.8	91.3	30.61	10.3	2.23	20.31	8.07	8.71905	0.568875	8.13075	6.2715	0.975875	2.38187	0.67556	6.391	1.946	6.391	2.1427	0.1561	15.1101	2.51487	14.5218	8.4142	1.13197			3.74212	0.410511	3.22421	2.85374
	3	2	2	34	7			0	8.09587	94.26	1.93637	91.3	6.15	87.9	67.8	42.05	10.55	25.75	31.5	27.8	91.3	30.61	10.3	2.23	20.31	8.07	0	0	0	0	0	0	0.653337	6.391	1.946	6.391	2.1427	0.1561	6.391	1.946	6.391	2.1427	0.1561			3.74212	0.410511	3.22421	2.85374
	3	2	2	34	7	12	2.75	9.25	8.37125	93.63	2.57483	91.3	6.15	87.9	67.8	42.05	10.55	25.75	31.5	27.8	91.3	30.61	10.3	2.23	20.31	8.07	8.66077	0.568875	8.13075	6.2715	0.975875	2.38187	0.67556	6.391	1.946	6.391	2.1427	0.1561	15.0518	2.51487	14.5218	8.4142	1.13197			3.74212	0.410511	3.22421	2.85374
	3	2	2	34	7	12	1.52	10.48	9.4844	93.63	1.42318	91.3	6.15	87.9	67.8	42.05	10.55	25.75	31.5	27.8	91.3	30.61	10.3	2.23	20.31	8.07	9.81242	0.64452	9.21192	7.10544	1.10564	2.6986	0.765391	6.391	1.946	6.391	2.1427	0.1561	16.2034	2.59052	15.6029	9.24814	1.26174			3.74212	0.410511	3.22421	2.85374
	3	2	2	34	7	12	1.88	10.12	9.1586	93.63	1.76024	91.3	6.15	87.9	67.8	42.05	10.55	25.75	31.5	27.8	91.3	30.61	10.3	2.23	20.31	8.07	9.47536	0.62238	8.89548	6.86136	1.06766	2.6059	0.739099	6.391	1.946	6.391	2.1427	0.1561	15.8664	2.56838	15.2865	9.00406	1.22376			3.74212	0.410511	3.22421	2.85374
	3	2	2	34	7	12	2.95	9.05	8.19025	93.63	2.76208	91.3	6.15	87.9	67.8	42.05	10.55	25.75	31.5	27.8	91.3	30.61	10.3	2.23	20.31	8.07	8.47351	0.556575	7.95495	6.1359	0.954775	2.33038	0.660953	6.391	1.946	6.391	2.1427	0.1561	14.8645	2.50258	14.346	8.2786	1.11088			3.74212	0.410511	3.22421	2.85374
	3	2	2	34	7	12	1.87	10.13	9.16765	93.63	1.75088	91.3	6.15	87.9	67.8	42.05	10.55	25.75	31.5	27.8	91.3	30.61	10.3	2.23	20.31	8.07	9.48472	0.622995	8.90427	6.86814	1.06872	2.60848	0.739829	6.391	1.946	6.391	2.1427	0.1561	15.8757	2.569	15.2953	9.01084	1.22481			3.74212	0.410511	3.22421	2.85374
	3	2	2	34	7	12	1.77	10.23	9.25815	93.63	1.65725	91.3	6.15	87.9	67.8	42.05	10.55	25.75	31.5	27.8	91.3	30.61	10.3	2.23	20.31	8.07	9.57835	0.629145	8.99217	6.93594	1.07927	2.63423	0.747133	6.391	1.946	6.391	2.1427	0.1561	15.9693	2.57515	15.3832	9.07864	1.23537			3.74212	0.410511	3.22421	2.85374
	3	2	2	34	7	12	2.55	9.45	8.55225	93.63	2.38756	91.3	6.15	87.9	67.8	42.05	10.55	25.75	31.5	27.8	91.3	30.61	10.3	2.23	20.31	8.07	8.84803	0.581175	8.30655	6.4071	0.996975	2.43337	0.690167	6.391	1.946	6.391	2.1427	0.1561	15.239	2.52717	14.6975	8.5498	1.15308			3.74212	0.410511	3.22421	2.85374
	3	2	2	34	7	12	3.8	8.2	7.421	93.63	3.55794	91.3	6.15	87.9	67.8	42.05	10.55	25.75	31.5	27.8	91.3	30.61	10.3	2.23	20.31	8.07	7.67766	0.5043	7.2078	5.5596	0.8651	2.1115	0.598875	6.391	1.946	6.391	2.1427	0.1561	14.0687	2.4503	13.5988	7.7023	1.0212			3.74212	0.410511	3.22421	2.85374
	3	3	4	102	7	12	3.54	8.46	7.6563	93.63	3.3145	91.3	6.15	87.9	67.8	42.05	10.55	25.75	31.5	27.8	91.3	30.61	10.3	2.23	20.31	8.07	7.9211	0.52029	7.43634	5.73588	0.89253	2.17845	0.617863	6.391	1.946	6.391	2.1427	0.1561	14.3121	2.46629	13.8273	7.87858	1.04863			2.55824	0.287546	2.1919	1.83886
	3	3	4	102	7	12	4.34	7.66	6.9323	93.63	4.06354	91.3	6.15	87.9	67.8	42.05	10.55	25.75	31.5	27.8	91.3	30.61	10.3	2.23	20.31	8.07	7.17206	0.47109	6.73314	5.19348	0.80813	1.97245	0.559437	6.391	1.946	6.391	2.1427	0.1561	13.5631	2.41709	13.1241	7.33618	0.96423			2.55824	0.287546	2.1919	1.83886
	3	3	4	102	7	12	3.94	8.06	7.2943	93.63	3.68902	91.3	6.15	87.9	67.8	42.05	10.55	25.75	31.5	27.8	91.3	30.61	10.3	2.23	20.31	8.07	7.54658	0.49569	7.08474	5.46468	0.85033	2.07545	0.58865	6.391	1.946	6.391	2.1427	0.1561	13.9376	2.44169	13.4757	7.60738	1.00643			2.55824	0.287546	2.1919	1.83886
	3	3	4	102	7	12	2.85	9.15	8.28075	93.63	2.66845	91.3	6.15	87.9	67.8	42.05	10.55	25.75	31.5	27.8	91.3	30.61	10.3	2.23	20.31	8.07	8.56715	0.562725	8.04285	6.2037	0.965325	2.35613	0.668257	6.391	1.946	6.391	2.1427	0.1561	14.9581	2.50873	14.4339	8.3464	1.12143			2.55824	0.287546	2.1919	1.83886
	3	3	4	102	7	12	2.94	9.06	8.1993	93.63	2.75272	91.3	6.15	87.9	67.8	42.05	10.55	25.75	31.5	27.8	91.3	30.61	10.3	2.23	20.31	8.07	8.48288	0.55719	7.96374	6.14268	0.95583	2.33295	0.661684	6.391	1.946	6.391	2.1427	0.1561	14.8739	2.50319	14.3547	8.28538	1.11193			2.55824	0.287546	2.1919	1.83886
	3	3	4	102	7	12	2.55	9.45	8.55225	93.63	2.38756	91.3	6.15	87.9	67.8	42.05	10.55	25.75	31.5	27.8	91.3	30.61	10.3	2.23	20.31	8.07	8.84803	0.581175	8.30655	6.4071	0.996975	2.43337	0.690167	6.391	1.946	6.391	2.1427	0.1561	15.239	2.52717	14.6975	8.5498	1.15308			2.55824	0.287546	2.1919	1.83886
	3	3	4	102	7	12		12	8.32277	93.63	2.62498	91.3	6.15	87.9	67.8	42.05	10.55	25.75	31.5	27.8	91.3	30.61	10.3	2.23	20.31	8.07	11.2356	0.738	10.548	8.136	1.266	3.09	0.671647	6.391	1.946	6.391	2.1427	0.1561	17.6266	2.684	16.939	10.2787	1.4221			2.55824	0.287546	2.1919	1.83886
	3	3	4	102	7	12	3.56	8.44	7.6382	94.17	3.35245	91.3	6.15	87.9	67.8	42.05	10.55	25.75	31.5	27.8	91.3	30.61	10.3	2.23	20.31	8.07	7.94795	0.51906	7.41876	5.72232	0.89042	2.1733	0.616403	6.391	1.946	6.391	2.1427	0.1561	14.3389	2.46506	13.8098	7.86502	1.04652			2.55824	0.287546	2.1919	1.83886
	3	3	4	102	7	12	3.86	8.14	7.3667	94.17	3.63496	91.3	6.15	87.9	67.8	42.05	10.55	25.75	31.5	27.8	91.3	30.61	10.3	2.23	20.31	8.07	7.66544	0.50061	7.15506	5.51892	0.85877	2.09605	0.594493	6.391	1.946	6.391	2.1427	0.1561	14.0564	2.44661	13.5461	7.66162	1.01487			2.55824	0.287546	2.1919	1.83886
	3	3	4	102	7	12	3.52	8.48	7.6744	94.17	3.31478	91.3	6.15	87.9	67.8	42.05	10.55	25.75	31.5	27.8	91.3	30.61	10.3	2.23	20.31	8.07	7.98562	0.52152	7.45392	5.74944	0.89464	2.1836	0.619324	6.391	1.946	6.391	2.1427	0.1561	14.3766	2.46752	13.8449	7.89214	1.05074			2.55824	0.287546	2.1919	1.83886
	3	3	4	102	7	12	3.34	8.66	7.8373	94.17	3.14528	91.3	6.15	87.9	67.8	42.05	10.55	25.75	31.5	27.8	91.3	30.61	10.3	2.23	20.31	8.07	8.15512	0.53259	7.61214	5.87148	0.91363	2.22995	0.63247	6.391	1.946	6.391	2.1427	0.1561	14.5461	2.47859	14.0031	8.01418	1.06973			2.55824	0.287546	2.1919	1.83886
	3	3	4	102	7	12	2.57	9.43	8.53415	94.17	2.42017	91.3	6.15	87.9	67.8	42.05	10.55	25.75	31.5	27.8	91.3	30.61	10.3	2.23	20.31	8.07	8.88023	0.579945	8.28897	6.39354	0.994865	2.42822	0.688706	6.391	1.946	6.391	2.1427	0.1561	15.2712	2.52595	14.68	8.53624	1.15097			2.55824	0.287546	2.1919	1.83886
	3	3	4	102	7	12	2.58	9.42	8.5251	94.17	2.42959	91.3	6.15	87.9	67.8	42.05	10.55	25.75	31.5	27.8	91.3	30.61	10.3	2.23	20.31	8.07	8.87081	0.57933	8.28018	6.38676	0.99381	2.42565	0.687976	6.391	1.946	6.391	2.1427	0.1561	15.2618	2.52533	14.6712	8.52946	1.14991			2.55824	0.287546	2.1919	1.83886
	3	3	4	102	7	12	3	9	8.145	94.17	2.8251	91.3	6.15	87.9	67.8	42.05	10.55	25.75	31.5	27.8	91.3	30.61	10.3	2.23	20.31	8.07	8.4753	0.5535	7.911	6.102	0.9495	2.3175	0.657301	6.391	1.946	6.391	2.1427	0.1561	14.8663	2.4995	14.302	8.2447	1.1056			2.55824	0.287546	2.1919	1.83886
	3	4	3	68	7	12	3.26	8.74	7.9097	94.17	3.06994	91.3	6.15	87.9	67.8	42.05	10.55	25.75	31.5	27.8	91.3	30.61	10.3	2.23	20.31	8.07	8.23046	0.53751	7.68246	5.92572	0.92207	2.25055	0.638313	6.391	1.946	6.391	2.1427	0.1561	14.6215	2.48351	14.0735	8.06842	1.07817			5.65156	0.604717	4.89651	4.55685
	3	4	3	68	7	12	3.5	8.5	7.6925	94.17	3.29595	91.3	6.15	87.9	67.8	42.05	10.55	25.75	31.5	27.8	91.3	30.61	10.3	2.23	20.31	8.07	8.00445	0.52275	7.4715	5.763	0.89675	2.18875	0.620785	6.391	1.946	6.391	2.1427	0.1561	14.3955	2.46875	13.8625	7.9057	1.05285			5.65156	0.604717	4.89651	4.55685
	3	4	3	68	7	12	2.96	9.04	8.1812	94.17	2.78743	91.3	6.15	87.9	67.8	42.05	10.55	25.75	31.5	27.8	91.3	30.61	10.3	2.23	20.31	8.07	8.51297	0.55596	7.94616	6.12912	0.95372	2.3278	0.660223	6.391	1.946	6.391	2.1427	0.1561	14.904	2.50196	14.3372	8.27182	1.10982			5.65156	0.604717	4.89651	4.55685
	3	4	3	68	7	12	2.77	9.23	8.35315	94.17	2.60851	91.3	6.15	87.9	67.8	42.05	10.55	25.75	31.5	27.8	91.3	30.61	10.3	2.23	20.31	8.07	8.69189	0.567645	8.11317	6.25794	0.973765	2.37672	0.674099	6.391	1.946	6.391	2.1427	0.1561	15.0829	2.51364	14.5042	8.40064	1.12987			5.65156	0.604717	4.89651	4.55685
	3	4	3	68	7	12	2.95	9.05	8.19025	94.17	2.77801	91.3	6.15	87.9	67.8	42.05	10.55	25.75	31.5	27.8	91.3	30.61	10.3	2.23	20.31	8.07	8.52238	0.556575	7.95495	6.1359	0.954775	2.33038	0.660953	6.391	1.946	6.391	2.1427	0.1561	14.9134	2.50258	14.346	8.2786	1.11088			5.65156	0.604717	4.89651	4.55685
	3	4	3	68	7	12	2.67	9.33	8.44365	94.17	2.51434	91.3	6.15	87.9	67.8	42.05	10.55	25.75	31.5	27.8	91.3	30.61	10.3	2.23	20.31	8.07	8.78606	0.573795	8.20107	6.32574	0.984315	2.40247	0.681403	6.391	1.946	6.391	2.1427	0.1561	15.1771	2.5198	14.5921	8.46844	1.14042			5.65156	0.604717	4.89651	4.55685
	3	4	3	68	7	12	2.76	9.24	8.3622	94.17	2.59909	91.3	6.15	87.9	67.8	42.05	10.55	25.75	31.5	27.8	91.3	30.61	10.3	2.23	20.31	8.07	8.70131	0.56826	8.12196	6.26472	0.97482	2.3793	0.67483	6.391	1.946	6.391	2.1427	0.1561	15.0923	2.51426	14.513	8.40742	1.13092			5.65156	0.604717	4.89651	4.55685
	3	4	3	68	7			0	8.06096	94.17	2.91254	91.3	6.15	87.9	67.8	42.05	10.55	25.75	31.5	27.8	91.3	30.61	10.3	2.23	20.31	8.07	0	0	0	0	0	0	0.65052	6.391	1.946	6.391	2.1427	0.1561	6.391	1.946	6.391	2.1427	0.1561			5.65156	0.604717	4.89651	4.55685
	3	4	3	68	7	13	3.89	9.11	8.24455	94.42	3.67294	91.3	6.15	87.9	67.8	42.05	10.55	25.75	31.5	27.8	91.3	30.61	10.3	2.23	20.31	8.07	8.60166	0.560265	8.00769	6.17658	0.961105	2.34582	0.665335	6.391	1.946	6.391	2.1427	0.1561	14.9927	2.50626	14.3987	8.31928	1.11721			5.65156	0.604717	4.89651	4.55685
	3	4	3	68	7	13	3.29	9.71	8.78755	94.42	3.10642	91.3	6.15	87.9	67.8	42.05	10.55	25.75	31.5	27.8	91.3	30.61	10.3	2.23	20.31	8.07	9.16818	0.597165	8.53509	6.58338	1.02441	2.50033	0.709155	6.391	1.946	6.391	2.1427	0.1561	15.5592	2.54317	14.9261	8.72608	1.18051			5.65156	0.604717	4.89651	4.55685
	3	4	3	68	7	13	3.28	9.72	8.7966	94.42	3.09698	91.3	6.15	87.9	67.8	42.05	10.55	25.75	31.5	27.8	91.3	30.61	10.3	2.23	20.31	8.07	9.17762	0.59778	8.54388	6.59016	1.02546	2.5029	0.709886	6.391	1.946	6.391	2.1427	0.1561	15.5686	2.54378	14.9349	8.73286	1.18156			5.65156	0.604717	4.89651	4.55685
	3	4	3	68	7	13	3.31	9.69	8.76945	94.42	3.1253	91.3	6.15	87.9	67.8	42.05	10.55	25.75	31.5	27.8	91.3	30.61	10.3	2.23	20.31	8.07	9.1493	0.595935	8.51751	6.56982	1.02229	2.49517	0.707695	6.391	1.946	6.391	2.1427	0.1561	15.5403	2.54194	14.9085	8.71252	1.17839			5.65156	0.604717	4.89651	4.55685
	3	4	3	68	7	13	2.49	10.51	9.51155	94.42	2.35106	91.3	6.15	87.9	67.8	42.05	10.55	25.75	31.5	27.8	91.3	30.61	10.3	2.23	20.31	8.07	9.92354	0.646365	9.23829	7.12578	1.10881	2.70633	0.767582	6.391	1.946	6.391	2.1427	0.1561	16.3145	2.59237	15.6293	9.26848	1.2649			5.65156	0.604717	4.89651	4.55685
	3	4	3	68	7	13	2.91	10.09	9.13145	94.42	2.74762	91.3	6.15	87.9	67.8	42.05	10.55	25.75	31.5	27.8	91.3	30.61	10.3	2.23	20.31	8.07	9.52698	0.620535	8.86911	6.84102	1.06449	2.59817	0.736908	6.391	1.946	6.391	2.1427	0.1561	15.918	2.56654	15.2601	8.98372	1.22059			5.65156	0.604717	4.89651	4.55685
	4	1	4	102	7	13	2.75	10.25	9.27625	94.42	2.59655	91.3	6.15	87.9	67.8	42.05	10.55	25.75	31.5	27.8	91.3	30.61	10.3	2.23	20.31	8.07	9.67805	0.630375	9.00975	6.9495	1.08137	2.63937	0.748593	6.391	1.946	6.391	2.1427	0.1561	16.0691	2.57638	15.4008	9.0922	1.23747			3.41726	0.329082	2.96277	2.46795
	4	1	4	102	7	13	3.29	9.71	8.78755	94.42	3.10642	91.3	6.15	87.9	67.8	42.05	10.55	25.75	31.5	27.8	91.3	30.61	10.3	2.23	20.31	8.07	9.16818	0.597165	8.53509	6.58338	1.02441	2.50033	0.709155	6.391	1.946	6.391	2.1427	0.1561	15.5592	2.54317	14.9261	8.72608	1.18051			3.41726	0.329082	2.96277	2.46795
	4	1	4	102	7	13	2.93	10.07	9.11335	94.42	2.76651	91.3	6.15	87.9	67.8	42.05	10.55	25.75	31.5	27.8	91.3	30.61	10.3	2.23	20.31	8.07	9.50809	0.619305	8.85153	6.82746	1.06239	2.59302	0.735447	6.391	1.946	6.391	2.1427	0.1561	15.8991	2.5653	15.2425	8.97016	1.21849			3.41726	0.329082	2.96277	2.46795
	4	1	4	102	7	13	2.79	10.21	9.24005	94.42	2.63432	91.3	6.15	87.9	67.8	42.05	10.55	25.75	31.5	27.8	91.3	30.61	10.3	2.23	20.31	8.07	9.64028	0.627915	8.97459	6.92238	1.07716	2.62908	0.745672	6.391	1.946	6.391	2.1427	0.1561	16.0313	2.57391	15.3656	9.06508	1.23326			3.41726	0.329082	2.96277	2.46795
	4	1	4	102	7	13	2.95	10.05	9.09525	94.42	2.78539	91.3	6.15	87.9	67.8	42.05	10.55	25.75	31.5	27.8	91.3	30.61	10.3	2.23	20.31	8.07	9.48921	0.618075	8.83395	6.8139	1.06028	2.58788	0.733987	6.391	1.946	6.391	2.1427	0.1561	15.8802	2.56407	15.225	8.9566	1.21637			3.41726	0.329082	2.96277	2.46795
	4	1	4	102	7	13	3.21	9.79	8.85995	94.42	3.03088	91.3	6.15	87.9	67.8	42.05	10.55	25.75	31.5	27.8	91.3	30.61	10.3	2.23	20.31	8.07	9.24372	0.602085	8.60541	6.63762	1.03285	2.52092	0.714998	6.391	1.946	6.391	2.1427	0.1561	15.6347	2.54808	14.9964	8.78032	1.18894			3.41726	0.329082	2.96277	2.46795
	4	1	4	102	7	13	3.49	9.51	8.60655	94.42	3.29526	91.3	6.15	87.9	67.8	42.05	10.55	25.75	31.5	27.8	91.3	30.61	10.3	2.23	20.31	8.07	8.97934	0.584865	8.35929	6.44778	1.00331	2.44882	0.694549	6.391	1.946	6.391	2.1427	0.1561	15.3703	2.53086	14.7503	8.59048	1.15941			3.41726	0.329082	2.96277	2.46795
	4	1	4	102	7	13	3.35	9.65	8.73325	94.42	3.16307	91.3	6.15	87.9	67.8	42.05	10.55	25.75	31.5	27.8	91.3	30.61	10.3	2.23	20.31	8.07	9.11153	0.593475	8.48235	6.5427	1.01808	2.48488	0.704773	6.391	1.946	6.391	2.1427	0.1561	15.5025	2.53947	14.8734	8.6854	1.17417			3.41726	0.329082	2.96277	2.46795
	4	1	4	102	7		0	0	8.92524	94.42	2.96276	91.3	6.15	87.9	67.8	42.05	10.55	25.75	31.5	27.8	91.3	30.61	10.3	2.23	20.31	8.07	0	0	0	0	0	0	0.720267	6.391	1.946	6.391	2.1427	0.1561	6.391	1.946	6.391	2.1427	0.1561			3.41726	0.329082	2.96277	2.46795
	4	1	4	102	7	12.5	1.3	11.2	10.136	94.14	1.22382	91.3	6.15	87.9	67.8	42.05	10.55	25.75	31.5	27.8	91.3	30.61	10.3	2.23	20.31	8.07	10.5437	0.6888	9.8448	7.5936	1.1816	2.884	0.817975	6.391	1.946	6.391	2.1427	0.1561	16.9347	2.6348	16.2358	9.7363	1.3377			3.41726	0.329082	2.96277	2.46795
	4	1	4	102	7	12.5	2.85	9.65	8.73325	94.14	2.68299	91.3	6.15	87.9	67.8	42.05	10.55	25.75	31.5	27.8	91.3	30.61	10.3	2.23	20.31	8.07	9.08451	0.593475	8.48235	6.5427	1.01808	2.48488	0.704773	6.391	1.946	6.391	2.1427	0.1561	15.4755	2.53947	14.8734	8.6854	1.17417			3.41726	0.329082	2.96277	2.46795
	4	1	4	102	7	12.5	1.3	11.2	10.136	94.14	1.22382	91.3	6.15	87.9	67.8	42.05	10.55	25.75	31.5	27.8	91.3	30.61	10.3	2.23	20.31	8.07	10.5437	0.6888	9.8448	7.5936	1.1816	2.884	0.817975	6.391	1.946	6.391	2.1427	0.1561	16.9347	2.6348	16.2358	9.7363	1.3377			3.41726	0.329082	2.96277	2.46795
	4	1	4	102	7	12.5	2.77	9.73	8.80565	94.14	2.60768	91.3	6.15	87.9	67.8	42.05	10.55	25.75	31.5	27.8	91.3	30.61	10.3	2.23	20.31	8.07	9.15982	0.598395	8.55267	6.59694	1.02652	2.50548	0.710616	6.391	1.946	6.391	2.1427	0.1561	15.5508	2.5444	14.9437	8.73964	1.18261			3.41726	0.329082	2.96277	2.46795
	4	1	4	102	7	12.5	2.95	9.55	8.64275	94.14	2.77713	91.3	6.15	87.9	67.8	42.05	10.55	25.75	31.5	27.8	91.3	30.61	10.3	2.23	20.31	8.07	8.99037	0.587325	8.39445	6.4749	1.00753	2.45913	0.69747	6.391	1.946	6.391	2.1427	0.1561	15.3814	2.53333	14.7855	8.6176	1.16363			3.41726	0.329082	2.96277	2.46795
	4	2	1	0	7	12.5	2.87	9.63	8.71515	94.14	2.70182	91.3	6.15	87.9	67.8	42.05	10.55	25.75	31.5	27.8	91.3	30.61	10.3	2.23	20.31	8.07	9.06568	0.592245	8.46477	6.52914	1.01597	2.47973	0.703313	6.391	1.946	6.391	2.1427	0.1561	15.4567	2.53824	14.8558	8.67184	1.17207			4.15177	0.422235	3.58007	3.12213
	4	2	1	0	7	12.5	2.3	10.2	9.231	94.14	2.16522	91.3	6.15	87.9	67.8	42.05	10.55	25.75	31.5	27.8	91.3	30.61	10.3	2.23	20.31	8.07	9.60228	0.6273	8.9658	6.9156	1.0761	2.6265	0.744942	6.391	1.946	6.391	2.1427	0.1561	15.9933	2.5733	15.3568	9.0583	1.2322			4.15177	0.422235	3.58007	3.12213
	4	2	1	0	7	12.5	2.22	10.28	9.3034	94.14	2.08991	91.3	6.15	87.9	67.8	42.05	10.55	25.75	31.5	27.8	91.3	30.61	10.3	2.23	20.31	8.07	9.67759	0.63222	9.03612	6.96984	1.08454	2.6471	0.750784	6.391	1.946	6.391	2.1427	0.1561	16.0686	2.57822	15.4271	9.11254	1.24064			4.15177	0.422235	3.58007	3.12213
	4	2	1	0	7	12.5	2.57	9.93	8.98665	94.14	2.4194	91.3	6.15	87.9	67.8	42.05	10.55	25.75	31.5	27.8	91.3	30.61	10.3	2.23	20.31	8.07	9.3481	0.610695	8.72847	6.73254	1.04761	2.55697	0.725223	6.391	1.946	6.391	2.1427	0.1561	15.7391	2.55669	15.1195	8.87524	1.20371			4.15177	0.422235	3.58007	3.12213
	4	2	1	0	7	12.5	2.99	9.51	8.60655	94.14	2.81479	91.3	6.15	87.9	67.8	42.05	10.55	25.75	31.5	27.8	91.3	30.61	10.3	2.23	20.31	8.07	8.95271	0.584865	8.35929	6.44778	1.00331	2.44882	0.694549	6.391	1.946	6.391	2.1427	0.1561	15.3437	2.53086	14.7503	8.59048	1.15941			4.15177	0.422235	3.58007	3.12213
	4	2	1	0	7	12.5	3.33	9.17	8.29885	94.14	3.13486	91.3	6.15	87.9	67.8	42.05	10.55	25.75	31.5	27.8	91.3	30.61	10.3	2.23	20.31	8.07	8.63264	0.563955	8.06043	6.21726	0.967435	2.36128	0.669717	6.391	1.946	6.391	2.1427	0.1561	15.0236	2.50996	14.4514	8.35996	1.12354			4.15177	0.422235	3.58007	3.12213
	4	2	1	0	7	12.5	3.75	8.75	7.91875	94.14	3.53025	91.3	6.15	87.9	67.8	42.05	10.55	25.75	31.5	27.8	91.3	30.61	10.3	2.23	20.31	8.07	8.23725	0.538125	7.69125	5.9325	0.923125	2.25312	0.639043	6.391	1.946	6.391	2.1427	0.1561	14.6282	2.48412	14.0823	8.0752	1.07922			4.15177	0.422235	3.58007	3.12213
	4	2	1	0	7	12.5	3.95	8.55	7.73775	94.14	3.71853	91.3	6.15	87.9	67.8	42.05	10.55	25.75	31.5	27.8	91.3	30.61	10.3	2.23	20.31	8.07	8.04897	0.525825	7.51545	5.7969	0.902025	2.20163	0.624436	6.391	1.946	6.391	2.1427	0.1561	14.44	2.47182	13.9064	7.9396	1.05813			4.15177	0.422235	3.58007	3.12213
	4	2	1	0	7	12.5	2.53	9.97	9.02285	94.14	2.38174	91.3	6.15	87.9	67.8	42.05	10.55	25.75	31.5	27.8	91.3	30.61	10.3	2.23	20.31	8.07	9.38576	0.613155	8.76363	6.75966	1.05184	2.56728	0.728144	6.391	1.946	6.391	2.1427	0.1561	15.7768	2.55916	15.1546	8.90236	1.20793			4.15177	0.422235	3.58007	3.12213
	4	2	1	0	7		0	0	0			91.3	6.15	87.9	67.8	42.05	10.55	25.75	31.5	27.8	91.3	30.61	10.3	2.23	20.31	8.07	0	0	0	0	0	0	0	6.391	1.946	6.391	2.1427	0.1561	6.391	1.946	6.391	2.1427	0.1561			4.15177	0.422235	3.58007	3.12213
	4	2	1	0	7	11	2.85	8.15	7.37575	94.17	2.68384	91.3	6.15	87.9	67.8	42.05	10.55	25.75	31.5	27.8	91.3	30.61	10.3	2.23	20.31	8.07	7.67485	0.501225	7.16385	5.5257	0.859825	2.09863	0.595223	6.391	1.946	6.391	2.1427	0.1561	14.0659	2.44722	13.5549	7.6684	1.01593			4.15177	0.422235	3.58007	3.12213
	4	2	1	0	7	11	2.33	8.67	7.84635	94.17	2.19416	91.3	6.15	87.9	67.8	42.05	10.55	25.75	31.5	27.8	91.3	30.61	10.3	2.23	20.31	8.07	8.16454	0.533205	7.62093	5.87826	0.914685	2.23252	0.6332	6.391	1.946	6.391	2.1427	0.1561	14.5555	2.4792	14.0119	8.02096	1.07079			4.15177	0.422235	3.58007	3.12213
	4	2	1	0	7	11	2.77	8.23	7.44815	94.17	2.60851	91.3	6.15	87.9	67.8	42.05	10.55	25.75	31.5	27.8	91.3	30.61	10.3	2.23	20.31	8.07	7.75019	0.506145	7.23417	5.57994	0.868265	2.11923	0.601066	6.391	1.946	6.391	2.1427	0.1561	14.1412	2.45214	13.6252	7.72264	1.02436			4.15177	0.422235	3.58007	3.12213
	4	2	1	0	7	11	2.95	8.05	7.28525	94.17	2.77801	91.3	6.15	87.9	67.8	42.05	10.55	25.75	31.5	27.8	91.3	30.61	10.3	2.23	20.31	8.07	7.58069	0.495075	7.07595	5.4579	0.849275	2.07288	0.58792	6.391	1.946	6.391	2.1427	0.1561	13.9717	2.44108	13.467	7.6006	1.00538			4.15177	0.422235	3.58007	3.12213
	4	3	3	68	8	11	2.85	8.15	7.37575	94.17	2.68384	91.3	6.15	87.9	67.8	42.05	10.55	25.75	31.5	27.8	91.3	30.61	10.3	2.23	20.31	8.07	7.67485	0.501225	7.16385	5.5257	0.859825	2.09863	0.595223	7.304	2.224	7.304	2.4488	0.1784	14.9789	2.72523	14.4679	7.9745	1.03823			3.10786	0.282504	2.65069	2.52234
	4	3	3	68	8	11	2.22	8.78	7.9459	94.17	2.09057	91.3	6.15	87.9	67.8	42.05	10.55	25.75	31.5	27.8	91.3	30.61	10.3	2.23	20.31	8.07	8.26813	0.53997	7.71762	5.95284	0.92629	2.26085	0.641234	7.304	2.224	7.304	2.4488	0.1784	15.5721	2.76397	15.0216	8.40164	1.10469			3.10786	0.282504	2.65069	2.52234
	4	3	3	68	8	11	2.57	8.43	7.62915	94.17	2.42017	91.3	6.15	87.9	67.8	42.05	10.55	25.75	31.5	27.8	91.3	30.61	10.3	2.23	20.31	8.07	7.93853	0.518445	7.40997	5.71554	0.889365	2.17073	0.615672	7.304	2.224	7.304	2.4488	0.1784	15.2425	2.74245	14.714	8.16434	1.06777			3.10786	0.282504	2.65069	2.52234
	4	3	3	68	8	11	2.99	8.01	7.24905	94.17	2.81568	91.3	6.15	87.9	67.8	42.05	10.55	25.75	31.5	27.8	91.3	30.61	10.3	2.23	20.31	8.07	7.54302	0.492615	7.04079	5.43078	0.845055	2.06257	0.584998	7.304	2.224	7.304	2.4488	0.1784	14.847	2.71662	14.3448	7.87958	1.02346			3.10786	0.282504	2.65069	2.52234
	4	3	3	68	8	11	2.86	8.14	7.3667	94.17	2.69326	91.3	6.15	87.9	67.8	42.05	10.55	25.75	31.5	27.8	91.3	30.61	10.3	2.23	20.31	8.07	7.66544	0.50061	7.15506	5.51892	0.85877	2.09605	0.594493	7.304	2.224	7.304	2.4488	0.1784	14.9694	2.72461	14.4591	7.96772	1.03717			3.10786	0.282504	2.65069	2.52234
	4	3	3	68	8	11	3.33	7.67	6.94135	94.17	3.13586	91.3	6.15	87.9	67.8	42.05	10.55	25.75	31.5	27.8	91.3	30.61	10.3	2.23	20.31	8.07	7.22284	0.471705	6.74193	5.20026	0.809185	1.97503	0.560167	7.304	2.224	7.304	2.4488	0.1784	14.5268	2.69571	14.0459	7.64906	0.987585			3.10786	0.282504	2.65069	2.52234
	4	3	3	68	8	11	3.75	7.25	6.56125	94.17	3.53138	91.3	6.15	87.9	67.8	42.05	10.55	25.75	31.5	27.8	91.3	30.61	10.3	2.23	20.31	8.07	6.82732	0.445875	6.37275	4.9155	0.764875	1.86688	0.529493	7.304	2.224	7.304	2.4488	0.1784	14.1313	2.66988	13.6768	7.3643	0.943275			3.10786	0.282504	2.65069	2.52234
	4	3	3	68	8	11	3.95	7.05	6.38025	94.17	3.71971	91.3	6.15	87.9	67.8	42.05	10.55	25.75	31.5	27.8	91.3	30.61	10.3	2.23	20.31	8.07	6.63898	0.433575	6.19695	4.7799	0.743775	1.81537	0.514886	7.304	2.224	7.304	2.4488	0.1784	13.943	2.65758	13.5009	7.2287	0.922175			3.10786	0.282504	2.65069	2.52234
	4	3	3	68	8	11	2.89	8.11	7.33955	94.17	2.72151	91.3	6.15	87.9	67.8	42.05	10.55	25.75	31.5	27.8	91.3	30.61	10.3	2.23	20.31	8.07	7.63719	0.498765	7.12869	5.49858	0.855605	2.08832	0.592302	7.304	2.224	7.304	2.4488	0.1784	14.9412	2.72277	14.4327	7.94738	1.03401			3.10786	0.282504	2.65069	2.52234
	4	3	3	68	8	11	2.75	8.25	7.46625	94.17	2.58968	91.3	6.15	87.9	67.8	42.05	10.55	25.75	31.5	27.8	91.3	30.61	10.3	2.23	20.31	8.07	7.76903	0.507375	7.25175	5.5935	0.870375	2.12438	0.602526	7.304	2.224	7.304	2.4488	0.1784	15.073	2.73138	14.5557	8.0423	1.04878			3.10786	0.282504	2.65069	2.52234
	4	3	3	68	8			0				91.3	6.15	87.9	67.8	42.05	10.55	25.75	31.5	27.8	91.3	30.61	10.3	2.23	20.31	8.07	0	0	0	0	0	0	0	7.304	2.224	7.304	2.4488	0.1784	7.304	2.224	7.304	2.4488	0.1784			3.10786	0.282504	2.65069	2.52234
	4	3	3	68	8	12	3.56	8.44	7.6382	94.63	3.36883	91.3	6.15	87.9	67.8	42.05	10.55	25.75	31.5	27.8	91.3	30.61	10.3	2.23	20.31	8.07	7.98677	0.51906	7.41876	5.72232	0.89042	2.1733	0.616403	7.304	2.224	7.304	2.4488	0.1784	15.2908	2.74306	14.7228	8.17112	1.06882			3.10786	0.282504	2.65069	2.52234
	4	3	3	68	8	12	3.86	8.14	7.3667	94.63	3.65272	91.3	6.15	87.9	67.8	42.05	10.55	25.75	31.5	27.8	91.3	30.61	10.3	2.23	20.31	8.07	7.70288	0.50061	7.15506	5.51892	0.85877	2.09605	0.594493	7.304	2.224	7.304	2.4488	0.1784	15.0069	2.72461	14.4591	7.96772	1.03717			3.10786	0.282504	2.65069	2.52234
	4	3	3	68	8	12	3.32	8.68	7.8554	94.63	3.14172	91.3	6.15	87.9	67.8	42.05	10.55	25.75	31.5	27.8	91.3	30.61	10.3	2.23	20.31	8.07	8.21388	0.53382	7.62972	5.88504	0.91574	2.2351	0.633931	7.304	2.224	7.304	2.4488	0.1784	15.5179	2.75782	14.9337	8.33384	1.09414			3.10786	0.282504	2.65069	2.52234
	4	4	2	34	8	12	2.85	9.15	8.28075	94.63	2.69695	91.3	6.15	87.9	67.8	42.05	10.55	25.75	31.5	27.8	91.3	30.61	10.3	2.23	20.31	8.07	8.65864	0.562725	8.04285	6.2037	0.965325	2.35613	0.668257	7.304	2.224	7.304	2.4488	0.1784	15.9626	2.78673	15.3468	8.6525	1.14373			5.76089	0.647524	5.02177	3.98884
	4	4	2	34	8	12	2.97	9.03	8.17215	94.63	2.81051	91.3	6.15	87.9	67.8	42.05	10.55	25.75	31.5	27.8	91.3	30.61	10.3	2.23	20.31	8.07	8.54509	0.555345	7.93737	6.12234	0.952665	2.32522	0.659493	7.304	2.224	7.304	2.4488	0.1784	15.8491	2.77935	15.2414	8.57114	1.13106			5.76089	0.647524	5.02177	3.98884
	4	4	2	34	8	12	2.48	9.52	8.6156	94.63	2.34682	91.3	6.15	87.9	67.8	42.05	10.55	25.75	31.5	27.8	91.3	30.61	10.3	2.23	20.31	8.07	9.00878	0.58548	8.36808	6.45456	1.00436	2.4514	0.695279	7.304	2.224	7.304	2.4488	0.1784	16.3128	2.80948	15.6721	8.90336	1.18276			5.76089	0.647524	5.02177	3.98884
	4	4	2	34	8	12	3.5	8.5	7.6925	94.63	3.31205	91.3	6.15	87.9	67.8	42.05	10.55	25.75	31.5	27.8	91.3	30.61	10.3	2.23	20.31	8.07	8.04355	0.52275	7.4715	5.763	0.89675	2.18875	0.620785	7.304	2.224	7.304	2.4488	0.1784	15.3475	2.74675	14.7755	8.2118	1.07515			5.76089	0.647524	5.02177	3.98884
	4	4	2	34	8	12	3.65	8.35	7.55675	94.63	3.45399	91.3	6.15	87.9	67.8	42.05	10.55	25.75	31.5	27.8	91.3	30.61	10.3	2.23	20.31	8.07	7.9016	0.513525	7.33965	5.6613	0.880925	2.15013	0.60983	7.304	2.224	7.304	2.4488	0.1784	15.2056	2.73753	14.6437	8.1101	1.05932			5.76089	0.647524	5.02177	3.98884
	4	4	2	34	8	12	2.99	9.01	8.15405	94.63	2.82944	91.3	6.15	87.9	67.8	42.05	10.55	25.75	31.5	27.8	91.3	30.61	10.3	2.23	20.31	8.07	8.52616	0.554115	7.91979	6.10878	0.950555	2.32008	0.658032	7.304	2.224	7.304	2.4488	0.1784	15.8302	2.77812	15.2238	8.55758	1.12895			5.76089	0.647524	5.02177	3.98884
	4	4	2	34	8	12	2.75	9.25	8.37125	94.63	2.60232	91.3	6.15	87.9	67.8	42.05	10.55	25.75	31.5	27.8	91.3	30.61	10.3	2.23	20.31	8.07	8.75328	0.568875	8.13075	6.2715	0.975875	2.38187	0.67556	7.304	2.224	7.304	2.4488	0.1784	16.0573	2.79288	15.4348	8.7203	1.15428			5.76089	0.647524	5.02177	3.98884
	4	4	2	34	8	12	2.66	9.34	8.4527	94.63	2.51716	91.3	6.15	87.9	67.8	42.05	10.55	25.75	31.5	27.8	91.3	30.61	10.3	2.23	20.31	8.07	8.83844	0.57441	8.20986	6.33252	0.98537	2.40505	0.682133	7.304	2.224	7.304	2.4488	0.1784	16.1424	2.79841	15.5139	8.78132	1.16377			5.76089	0.647524	5.02177	3.98884
	4	4	2	34	8	12	2.89	9.11	8.24455	94.63	2.73481	91.3	6.15	87.9	67.8	42.05	10.55	25.75	31.5	27.8	91.3	30.61	10.3	2.23	20.31	8.07	8.62079	0.560265	8.00769	6.17658	0.961105	2.34582	0.665335	7.304	2.224	7.304	2.4488	0.1784	15.9248	2.78427	15.3117	8.62538	1.1395			5.76089	0.647524	5.02177	3.98884
	4	4	2	34	8	12	2.9	9.1	8.2355	94.63	2.74427	91.3	6.15	87.9	67.8	42.05	10.55	25.75	31.5	27.8	91.3	30.61	10.3	2.23	20.31	8.07	8.61133	0.55965	7.9989	6.1698	0.96005	2.34325	0.664605	7.304	2.224	7.304	2.4488	0.1784	15.9153	2.78365	15.3029	8.6186	1.13845			5.76089	0.647524	5.02177	3.98884
	4	4	2	34	8	12	1.9	10.1	9.1405	94.63	1.79797	91.3	6.15	87.9	67.8	42.05	10.55	25.75	31.5	27.8	91.3	30.61	10.3	2.23	20.31	8.07	9.55763	0.62115	8.8779	6.8478	1.06555	2.60075	0.737638	7.304	2.224	7.304	2.4488	0.1784	16.8616	2.84515	16.1819	9.2966	1.24395			5.76089	0.647524	5.02177	3.98884
	4	4	2	34	8			0				91.3	6.15	87.9	67.8	42.05	10.55	25.75	31.5	27.8	91.3	30.61	10.3	2.23	20.31	8.07	0	0	0	0	0	0	0	7.304	2.224	7.304	2.4488	0.1784	7.304	2.224	7.304	2.4488	0.1784			5.76089	0.647524	5.02177	3.98884
	4	4	2	34	8	12.5	3.37	9.13	8.26265	93.52	3.15162	91.3	6.15	87.9	67.8	42.05	10.55	25.75	31.5	27.8	91.3	30.61	10.3	2.23	20.31	8.07	8.53838	0.561495	8.02527	6.19014	0.963215	2.35098	0.666796	7.304	2.224	7.304	2.4488	0.1784	15.8424	2.7855	15.3293	8.63894	1.14162			5.76089	0.647524	5.02177	3.98884
	4	4	2	34	8	12.5	2.96	9.54	8.6337	93.52	2.76819	91.3	6.15	87.9	67.8	42.05	10.55	25.75	31.5	27.8	91.3	30.61	10.3	2.23	20.31	8.07	8.92181	0.58671	8.38566	6.46812	1.00647	2.45655	0.69674	7.304	2.224	7.304	2.4488	0.1784	16.2258	2.81071	15.6897	8.91692	1.18487			5.76089	0.647524	5.02177	3.98884
	Corrected			Digestibility		12.5	3.18	9.32	8.4346	93.52	2.97394			Total DMI		for analysis						concentrate DMI									Hay dry matter intake															Total DMI		for analysis
	Parity	Period	Trt	DMI	CPI	12.5	2.87	9.63	8.71515	93.52	2.68402	Cell	DMI	CPI	OMI	NDFI	ADF	ADLI	Hem	Cell		DMI	CPI	OMI	NDFI	ADF	ADLI	Hem	Cell	DMI	CPI	OMI	NDFI	ADFI	ADLI	Hem	cell		Parity	Period	Trt	Trm (DCP)	DCPDMintak		DMI	CPI	OMI	NDFI	ADF
	1	1	2	74.6483	78.7917	12.5	2.49	10.01	9.05905	93.52	2.32865	72.2115	13.4023	1.86961	12.7024	8.01798	4.57636	1.132	3.44163	3.44435		4.565	1.26907	4.119	1.39735	0.470195	0.1018	0.927152	0.368395	8.83728	0.600544	8.58339	6.62064	4.10616	1.0302	2.51447	3.07596		1	1	2	34			13.4023	1.86961	12.7024	8.01798	4.57636
	1	1	2	74.3663	65.1793	12.5	2.18	10.32	9.3396	93.52	2.03874	68.2074	13.2549	1.8596	12.5592	7.90754	4.50786	1.11482	3.39968	3.39304		4.565	1.26907	4.119	1.39735	0.470195	0.1018	0.927152	0.368395	8.68986	0.590526	8.4402	6.51019	4.03766	1.01302	2.47253	3.02465		1	1	2	34			13.2549	1.8596	12.5592	7.90754	4.50786
	1	1	2	73.2765	64.4776	12.5	3.1	9.4	8.507	93.52	2.89912	69.7053	12.7143	1.82286	12.0342	7.50257	4.25669	1.0518	3.24587	3.20489		4.565	1.26907	4.119	1.39735	0.470195	0.1018	0.927152	0.368395	8.1493	0.553792	7.91518	6.10522	3.7865	0.950001	2.31872	2.8365		1	1	2	34			12.7143	1.82286	12.0342	7.50257	4.25669
	1	1	2	71.9008	63.6337	12.5	3.32	9.18	8.3079	93.52	3.10486	56.4763	12.0918	1.78056	11.4296	7.03624	3.96747	0.979238	3.06877	2.98823		4.565	1.26907	4.119	1.39735	0.470195	0.1018	0.927152	0.368395	7.52684	0.511492	7.3106	5.63889	3.49728	0.877438	2.14161	2.61984		1	1	2	34			12.0918	1.78056	11.4296	7.03624	3.96747
	1	1	2	74.0455	64.9696	12.5	3.29	9.21	8.33505	93.52	3.07681	61.0137	13.0911	1.84846	12.4001	7.78482	4.43175	1.09572	3.35307	3.33603		4.565	1.26907	4.119	1.39735	0.470195	0.1018	0.927152	0.368395	8.52605	0.579395	8.2811	6.38747	3.96155	0.993921	2.42592	2.96763		1	1	2	34			13.0911	1.84846	12.4001	7.78482	4.43175
	1	1	2	74.1103	65.0118	12.5	3.86	8.64	7.8192	93.52	3.60987	61.1466	13.1238	1.85069	12.4319	7.80936	4.44697	1.09954	3.36239	3.34743		4.565	1.26907	4.119	1.39735	0.470195	0.1018	0.927152	0.368395	8.55881	0.581621	8.31292	6.41202	3.97677	0.99774	2.43524	2.97903		1	1	2	34			13.1238	1.85069	12.4319	7.80936	4.44697
	1	1	2	74.9695	65.5811	12.5	3.96	8.54	7.7287	93.52	3.70339	62.885	13.5743	1.8813	12.8694	8.14684	4.65627	1.15205	3.49056	3.50422		4.565	1.26907	4.119	1.39735	0.470195	0.1018	0.927152	0.368395	9.00928	0.612232	8.75044	6.74949	4.18608	1.05025	2.56341	3.13583		1	1	2	34			13.5743	1.8813	12.8694	8.14684	4.65627
	1	1	2	73.9641	64.9168	12.5	3.15	9.35	8.46175	93.52	2.94588	60.8465	13.0501	1.84568	12.3603	7.75414	4.41272	1.09095	3.34142	3.32177		4.565	1.26907	4.119	1.39735	0.470195	0.1018	0.927152	0.368395	8.4851	0.576612	8.24133	6.35679	3.94252	0.989147	2.41427	2.95338		1	1	2	34			13.0501	1.84568	12.3603	7.75414	4.41272
	1	1	2	75.8299	66.1716	12.5	3.82	8.68	7.8554	93.52	3.57246	64.5848	14.0575	1.91414	13.3388	8.50885	4.8808	1.20838	3.62806	3.67241		4.565	1.26907	4.119	1.39735	0.470195	0.1018	0.927152	0.368395	9.4925	0.64507	9.21979	7.11151	4.4106	1.10658	2.7009	3.30402		1	1	2	34			14.0575	1.91414	13.3388	8.50885	4.8808
	1	1	2	75.6311	66.0333	12.5	3.43	9.07	8.20835	93.52	3.20774	64.1957	13.9428	1.90635	13.2274	8.42295	4.82752	1.19502	3.59543	3.6325		4.565	1.26907	4.119	1.39735	0.470195	0.1018	0.927152	0.368395	9.37784	0.637278	9.10842	7.02561	4.35733	1.09322	2.66828	3.26411		1	1	2	34			13.9428	1.90635	13.2274	8.42295	4.82752
	1	1	2	73.5659	64.6611	62.1771	55.1844	64.249	44.9638	66.61		60.0231	12.8535	1.83232	12.1694	7.60688	4.32139	1.06803	3.28549	3.25335		4.565	1.26907	4.119	1.39735	0.470195	0.1018	0.927152	0.368395	8.28853	0.563254	8.05041	6.20953	3.85119	0.966232	2.35834	2.88496		1	1	2	34			12.8535	1.83232	12.1694	7.60688	4.32139
	1	1	2	74.4767	65.2521	63.5127	57.1212	65.9292	47.5877	67.8856		61.893	13.3122	1.86349	12.6149	7.95049	4.5345	1.1215	3.41599	3.413		4.565	1.26907	4.119	1.39735	0.470195	0.1018	0.927152	0.368395	8.74719	0.594422	8.49589	6.55314	4.0643	1.0197	2.48884	3.0446		1	1	2	34			13.3122	1.86349	12.6149	7.95049	4.5345
	1	1	2	74.3663	65.1793	63.3509	56.8883	65.7279	47.2734	67.7315		61.6689	13.2549	1.8596	12.5592	7.90754	4.50786	1.11482	3.39968	3.39304		4.565	1.26907	4.119	1.39735	0.470195	0.1018	0.927152	0.368395	8.68986	0.590526	8.4402	6.51019	4.03766	1.01302	2.47253	3.02465		1	1	2	34			13.2549	1.8596	12.5592	7.90754	4.50786
	1	1	2	74.8937	65.5301	64.1236	57.9965	66.6841	48.7654	68.4664		62.7334	13.5333	1.87852	12.8297	8.11616	4.63724	1.14728	3.47891	3.48997		4.565	1.26907	4.119	1.39735	0.470195	0.1018	0.927152	0.368395	8.96832	0.60945	8.71067	6.71881	4.16705	1.04548	2.55176	3.12157		1	1	2	34			13.5333	1.87852	12.8297	8.11616	4.63724
													0	0	0	0	0	0	0	0		0	0	0	0	0	0	0	0	0	0	0	0	0	0	0	0		1	2	3	68			0	0	0	0	0
	1	2	3	76.2615	79.8721	78.3068	71.8664	66.891	49.5529	78.4651		72.5877	15.9206	2.23252	15.0854	9.50009	5.41628	1.3395	4.08381	4.07678		5.478	1.52288	4.9428	1.67682	0.564234	0.122159	1.11258	0.442075	10.4426	0.709633	10.1426	7.82327	4.85204	1.21734	2.97123	3.63471		1	2	3	68			15.9206	2.23252	15.0854	9.50009	5.41628
	1	2	3	76.2249	79.8571	78.2725	71.8118	66.8211	49.4448	78.4282		72.5301	15.896	2.23085	15.0615	9.48168	5.40486	1.33663	4.07682	4.06823		5.478	1.52288	4.9428	1.67682	0.564234	0.122159	1.11258	0.442075	10.418	0.707963	10.1187	7.80486	4.84063	1.21447	2.96424	3.62615		1	2	3	68			15.896	2.23085	15.0615	9.48168	5.40486
	1	2	3	75.9648	79.751	78.0288	71.4234	66.3231	48.6748	78.1661		72.1198	15.724	2.21916	14.8944	9.35283	5.32495	1.31658	4.02788	4.00836		5.478	1.52288	4.9428	1.67682	0.564234	0.122159	1.11258	0.442075	10.246	0.696275	9.95164	7.67601	4.76071	1.19442	2.9153	3.56629		1	2	3	68			15.724	2.21916	14.8944	9.35283	5.32495
	1	2	3	75.7245	79.654	77.8035	71.0627	65.8595	47.9578	77.9234		71.7379	15.5684	2.20858	14.7433	9.23624	5.25264	1.29844	3.9836	3.9542		5.478	1.52288	4.9428	1.67682	0.564234	0.122159	1.11258	0.442075	10.0904	0.6857	9.8005	7.55943	4.68841	1.17628	2.87102	3.51212		1	2	3	68			15.5684	2.20858	14.7433	9.23624	5.25264
	1	2	3	74.9197	79.3364	77.0481	69.8405	64.2809	45.5138	77.1065		70.4379	15.0688	2.17463	14.258	8.86195	5.0205	1.2402	3.84145	3.7803		5.478	1.52288	4.9428	1.67682	0.564234	0.122159	1.11258	0.442075	9.59078	0.651749	9.31525	7.18514	4.45627	1.11804	2.72887	3.33823		1	2	3	68			15.0688	2.17463	14.258	8.86195	5.0205
	1	2	3	77.1999	80.2657	79.1849	73.2486	68.653	52.2743	79.4053		74.04	16.5758	2.27704	15.7218	9.99096	5.72072	1.41588	4.27024	4.30484		5.478	1.52288	4.9428	1.67682	0.564234	0.122159	1.11258	0.442075	11.0978	0.754159	10.779	8.31414	5.15649	1.29372	3.15766	3.86277		1	2	3	68			16.5758	2.27704	15.7218	9.99096	5.72072
	1	2	3	75.8894	79.7204	77.9581	71.3105	66.1781	48.4505	78.0901		72.0004	15.6749	2.21582	14.8467	9.31601	5.30211	1.31085	4.0139	3.99126		5.478	1.52288	4.9428	1.67682	0.564234	0.122159	1.11258	0.442075	10.1969	0.692936	9.90391	7.6392	4.73788	1.18869	2.90132	3.54918		1	2	3	68			15.6749	2.21582	14.8467	9.31601	5.30211
	1	2	3	75.7628	79.6694	77.8394	71.1203	65.9336	48.0723	77.9621		71.7989	15.593	2.21025	14.7672	9.25465	5.26406	1.30131	3.99059	3.96275		5.478	1.52288	4.9428	1.67682	0.564234	0.122159	1.11258	0.442075	10.115	0.68737	9.82436	7.57784	4.69982	1.17915	2.87801	3.52068		1	2	3	68			15.593	2.21025	14.7672	9.25465	5.26406
	1	2	3	76.2615	79.8721	78.3068	71.8664	66.891	49.5529	78.4651		72.5877	15.9206	2.23252	15.0854	9.50009	5.41628	1.3395	4.08381	4.07678		5.478	1.52288	4.9428	1.67682	0.564234	0.122159	1.11258	0.442075	10.4426	0.709633	10.1426	7.82327	4.85204	1.21734	2.97123	3.63471		1	2	3	68			15.9206	2.23252	15.0854	9.50009	5.41628
	1	2	3	76.9263	80.1493	78.9291	72.8484	68.1444	51.4892	79.132		73.6207	16.3792	2.26369	15.5308	9.8437	5.62939	1.39296	4.21431	4.23642		5.478	1.52288	4.9428	1.67682	0.564234	0.122159	1.11258	0.442075	10.9012	0.740801	10.588	8.16688	5.06515	1.27081	3.10173	3.79435		1	2	3	68			16.3792	2.26369	15.5308	9.8437	5.62939
	1	2	3	76.5272	79.9819	78.5556	72.2605	67.395	50.3317	78.7321		73.003	16.1008	2.24476	15.2604	9.63508	5.5	1.3605	4.13508	4.1395		5.478	1.52288	4.9428	1.67682	0.564234	0.122159	1.11258	0.442075	10.6228	0.721878	10.3176	7.95826	4.93577	1.23834	3.0225	3.69742		1	2	3	68			16.1008	2.24476	15.2604	9.63508	5.5
	1	2	3	76.7402	80.0709	78.755	72.5749	67.7961	50.9513	78.9457		73.3336	16.2482	2.25478	15.4036	9.74552	5.5685	1.37769	4.17702	4.19081		5.478	1.52288	4.9428	1.67682	0.564234	0.122159	1.11258	0.442075	10.7702	0.731896	10.4608	8.06871	5.00427	1.25553	3.06444	3.74874		1	2	3	68			16.2482	2.25478	15.4036	9.74552	5.5685
	1	2	3	77.3787	80.3426	79.3521	73.5089	68.9831	52.7837	79.5836		74.3121	16.7068	2.28595	15.849	10.0891	5.78161	1.43116	4.30753	4.35045		5.478	1.52288	4.9428	1.67682	0.564234	0.122159	1.11258	0.442075	11.2288	0.763064	10.9062	8.41232	5.21737	1.309	3.19494	3.90838		1	2	3	68			16.7068	2.28595	15.849	10.0891	5.78161
	1	2	3	76.2249	79.8571	78.2725	71.8118	66.8211	49.4448	78.4282		72.5301	15.896	2.23085	15.0615	9.48168	5.40486	1.33663	4.07682	4.06823		5.478	1.52288	4.9428	1.67682	0.564234	0.122159	1.11258	0.442075	10.418	0.707963	10.1187	7.80486	4.84063	1.21447	2.96424	3.62615		1	3	1	0			15.896	2.23085	15.0615	9.48168	5.40486
													0	0	0	0	0	0	0	0		0	0	0	0	0	0	0	0	0	0	0	0	0	0	0	0		1	3	1	0			0	0	0	0	0
	1	3	1	84.5655	87.5494	85.8886	79.8841	76.4815	69.0449	84.3693		78.9234	18.144	2.57538	17.182	10.7613	6.1192	1.51262	4.6421	4.60658		6.391	1.7767	5.7666	1.95629	0.658273	0.142519	1.29801	0.515754	11.753	0.798685	11.4154	8.80502	5.46093	1.3701	3.34409	4.09083		1	3	1	0			18.144	2.57538	17.182	10.7613	6.1192
	1	3	1	84.7377	87.6163	86.05	80.1668	76.8416	69.5258	84.563		79.2445	18.3488	2.5893	17.3808	10.9147	6.21434	1.53649	4.70036	4.67785		6.391	1.7767	5.7666	1.95629	0.658273	0.142519	1.29801	0.515754	11.9578	0.8126	11.6142	8.95841	5.55607	1.39397	3.40235	4.16209		1	3	1	0			18.3488	2.5893	17.3808	10.9147	6.21434
	1	3	1	84.4461	87.5035	85.7766	79.6872	76.2302	68.7092	84.2347		78.6993	18.0048	2.56592	17.0467	10.657	6.05451	1.49639	4.60248	4.55812		6.391	1.7767	5.7666	1.95629	0.658273	0.142519	1.29801	0.515754	11.6138	0.789223	11.2801	8.70071	5.39623	1.35387	3.30447	4.04236		1	3	1	0			18.0048	2.56592	17.0467	10.657	6.05451
	1	3	1	84.8325	87.6535	86.1389	80.3216	77.0384	69.7886	84.6694		79.4201	18.4634	2.59709	17.4922	11.0006	6.26762	1.54986	4.73298	4.71776		6.391	1.7767	5.7666	1.95629	0.658273	0.142519	1.29801	0.515754	12.0724	0.820392	11.7256	9.04432	5.60934	1.40734	3.43497	4.20201		1	3	1	0			18.4634	2.59709	17.4922	11.0006	6.26762
	1	3	1	85.2321	87.8128	86.513	80.9692	77.8585	70.8828	85.1165		80.1517	18.963	2.63104	17.9774	11.3749	6.49975	1.6081	4.87514	4.89165		6.391	1.7767	5.7666	1.95629	0.658273	0.142519	1.29801	0.515754	12.572	0.854343	12.2108	9.41861	5.84148	1.46558	3.57713	4.3759		1	3	1	0			18.963	2.63104	17.9774	11.3749	6.49975
	1	3	1	84.8123	87.6455	86.1199	80.2887	76.9965	69.7327	84.6468		79.3827	18.4389	2.59542	17.4683	10.9822	6.2562	1.54699	4.72599	4.70921		6.391	1.7767	5.7666	1.95629	0.658273	0.142519	1.29801	0.515754	12.0479	0.818722	11.7017	9.02591	5.59793	1.40447	3.42798	4.19345		1	3	1	0			18.4389	2.59542	17.4683	10.9822	6.2562
	1	3	1	84.3393	87.4627	85.6764	79.5102	76.004	68.4068	84.1141		78.4976	17.8819	2.55757	16.9274	10.565	5.99742	1.48207	4.56753	4.51536		6.391	1.7767	5.7666	1.95629	0.658273	0.142519	1.29801	0.515754	11.4909	0.780875	11.1608	8.60867	5.33915	1.33955	3.26952	3.9996		1	3	1	0			17.8819	2.55757	16.9274	10.565	5.99742
	1	3	1	84.1285	87.3831	85.4785	79.1592	75.5541	67.8053	83.8755		78.0965	17.6444	2.54143	16.6967	10.387	5.88706	1.45438	4.49995	4.43268		6.391	1.7767	5.7666	1.95629	0.658273	0.142519	1.29801	0.515754	11.2534	0.764734	10.9301	8.43073	5.22879	1.31186	3.20194	3.91693		1	3	1	0			17.6444	2.54143	16.6967	10.387	5.88706
	1	3	1	84.9593	87.7036	86.2576	80.528	77.3003	70.1382	84.8115		79.6537	18.619	2.60766	17.6433	11.1172	6.33992	1.568	4.77726	4.77192		6.391	1.7767	5.7666	1.95629	0.658273	0.142519	1.29801	0.515754	12.228	0.830966	11.8767	9.1609	5.68165	1.42548	3.47925	4.25617		1	3	1	0			18.619	2.60766	17.6433	11.1172	6.33992
	1	3	1	85.0383	87.735	86.3316	80.6561	77.4626	70.3548	84.8999		79.7985	18.7173	2.61434	17.7388	11.1908	6.38559	1.57946	4.80523	4.80613		6.391	1.7767	5.7666	1.95629	0.658273	0.142519	1.29801	0.515754	12.3263	0.837645	11.9722	9.23453	5.72732	1.43694	3.50721	4.29038		1	3	1	0			18.7173	2.61434	17.7388	11.1908	6.38559
	1	3	1	85.0774	87.7506	86.3682	80.7196	77.5429	70.4619	84.9437		79.8701	18.7665	2.61768	17.7865	11.2276	6.40842	1.58518	4.81921	4.82324		6.391	1.7767	5.7666	1.95629	0.658273	0.142519	1.29801	0.515754	12.3755	0.840985	12.0199	9.27134	5.75015	1.44267	3.5212	4.30748		1	3	1	0			18.7665	2.61768	17.7865	11.2276	6.40842
	1	3	1	85.213	87.8051	86.4951	80.9383	77.8195	70.8309	85.0951		80.1169	18.9385	2.62937	17.9536	11.3565	6.48834	1.60523	4.86815	4.8831		6.391	1.7767	5.7666	1.95629	0.658273	0.142519	1.29801	0.515754	12.5475	0.852673	12.187	9.4002	5.83006	1.46272	3.57013	4.36735		1	3	1	0			18.9385	2.62937	17.9536	11.3565	6.48834
	1	3	1	84.5794	87.5548	85.9016	79.907	76.5107	69.084	84.385		78.9494	18.1604	2.5765	17.1979	10.7736	6.12681	1.51453	4.64676	4.61228		6.391	1.7767	5.7666	1.95629	0.658273	0.142519	1.29801	0.515754	11.7694	0.799798	11.4313	8.81729	5.46854	1.37201	3.34875	4.09653		1	4	4	102			18.1604	2.5765	17.1979	10.7736	6.12681
	1	3	1	84.8123	87.6455	86.1199	80.2887	76.9965	69.7327	84.6468		79.3827	18.4389	2.59542	17.4683	10.9822	6.2562	1.54699	4.72599	4.70921		6.391	1.7767	5.7666	1.95629	0.658273	0.142519	1.29801	0.515754	12.0479	0.818722	11.7017	9.02591	5.59793	1.40447	3.42798	4.19345		1	4	4	102			18.4389	2.59542	17.4683	10.9822	6.2562
													0	0	0	0	0	0	0	0		0	0	0	0	0	0	0	0	0	0	0	0	0	0	0	0		1	4	4	102
	1	4	4	72.8169	75.4854	75.1872	71.1503	65.8676	39.6811	78.2462		74.4827	19.5527	2.67111	18.5502	11.8167	6.77375	1.67684	5.04292	5.09691		6.391	1.7767	5.7666	1.95629	0.658273	0.142519	1.29801	0.515754	13.1617	0.894416	12.7836	9.86039	6.11548	1.53432	3.74491	4.58116		1	4	4	102
	1	4	4	73.8466	75.9563	76.1486	72.493	67.5797	42.7455	79.1519		75.7573	20.3226	2.72343	19.298	12.3935	7.13147	1.76659	5.26198	5.36488		6.391	1.7767	5.7666	1.95629	0.658273	0.142519	1.29801	0.515754	13.9316	0.946734	13.5314	10.4372	6.4732	1.62407	3.96397	4.84913		1	4	4	102
	1	4	4	73.5482	75.8179	75.8701	72.1063	67.0879	41.8658	78.8901		75.3912	20.0933	2.70785	19.0752	12.2216	7.02492	1.73986	5.19673	5.28506		6.391	1.7767	5.7666	1.95629	0.658273	0.142519	1.29801	0.515754	13.7023	0.93115	13.3086	10.2654	6.36664	1.59734	3.89872	4.7693		1	4	4	102
	1	4	4	73.8466	75.9563	76.1486	72.493	67.5797	42.7455	79.1519		75.7573	20.3226	2.72343	19.298	12.3935	7.13147	1.76659	5.26198	5.36488		6.391	1.7767	5.7666	1.95629	0.658273	0.142519	1.29801	0.515754	13.9316	0.946734	13.5314	10.4372	6.4732	1.62407	3.96397	4.84913		1	4	4	102
	1	4	4	73.6341	75.8576	75.9504	72.2179	67.23	42.1199	78.9655		75.4969	20.1588	2.7123	19.1389	12.2707	7.05536	1.7475	5.21537	5.30786		6.391	1.7767	5.7666	1.95629	0.658273	0.142519	1.29801	0.515754	13.7678	0.935603	13.3723	10.3144	6.39709	1.60498	3.91736	4.79211		1	4	4	102
	1	4	4	73.4399	75.7681	75.7691	71.9655	66.9087	41.545	78.795		75.2577	20.0114	2.70228	18.9957	12.1603	6.98686	1.73031	5.17343	5.25655		6.391	1.7767	5.7666	1.95629	0.658273	0.142519	1.29801	0.515754	13.6204	0.925584	13.2291	10.204	6.32859	1.58779	3.87541	4.7408		1	4	4	102
	1	4	4	73.8466	75.9563	76.1486	72.493	67.5797	42.7455	79.1519		75.7573	20.3226	2.72343	19.298	12.3935	7.13147	1.76659	5.26198	5.36488		6.391	1.7767	5.7666	1.95629	0.658273	0.142519	1.29801	0.515754	13.9316	0.946734	13.5314	10.4372	6.4732	1.62407	3.96397	4.84913		1	4	4	102
	1	4	4	73.9934	76.0249	76.2855	72.6823	67.8201	43.1755	79.2803		75.9363	20.4373	2.73122	19.4093	12.4794	7.18475	1.77996	5.29461	5.40479		6.391	1.7767	5.7666	1.95629	0.658273	0.142519	1.29801	0.515754	14.0463	0.954526	13.6427	10.5231	6.52648	1.63744	3.99659	4.88904		1	4	4	102
	1	4	4	73.3088	75.7081	75.6467	71.7948	66.691	41.1553	78.6797		75.0956	19.9131	2.6956	18.9002	12.0867	6.94119	1.71885	5.14546	5.22234		6.391	1.7767	5.7666	1.95629	0.658273	0.142519	1.29801	0.515754	13.5221	0.918905	13.1336	10.1304	6.28292	1.57633	3.84745	4.70659		1	4	4	102
	1	4	4	73.2978	75.7031	75.6364	71.7804	66.6727	41.1226	78.6701		75.082	19.9049	2.69505	18.8923	12.0805	6.93739	1.7179	5.14313	5.21949		6.391	1.7767	5.7666	1.95629	0.658273	0.142519	1.29801	0.515754	13.5139	0.918349	13.1257	10.1242	6.27912	1.57538	3.84512	4.70374		1	4	4	102
	1	4	4	73.1986	75.6578	75.5438	71.6508	66.5073	40.8266	78.5827		74.9589	19.8312	2.69004	18.8207	12.0253	6.90314	1.70931	5.12216	5.19383		6.391	1.7767	5.7666	1.95629	0.658273	0.142519	1.29801	0.515754	13.4402	0.91334	13.0541	10.069	6.24487	1.56679	3.82415	4.67808		1	4	4	102
	1	4	4	73.0315	75.582	75.3877	71.4322	66.2281	40.3267	78.4356		74.7511	19.7083	2.68169	18.7013	11.9333	6.84606	1.69498	5.0872	5.15107		6.391	1.7767	5.7666	1.95629	0.658273	0.142519	1.29801	0.515754	13.3173	0.904991	12.9347	9.97697	6.18778	1.55246	3.78919	4.63532		1	4	4	102
	1	4	4	73.9097	75.9858	76.2075	72.5744	67.6832	42.9306	79.2071		75.8343	20.3718	2.72677	19.3457	12.4303	7.1543	1.77232	5.27596	5.38198		6.391	1.7767	5.7666	1.95629	0.658273	0.142519	1.29801	0.515754	13.9808	0.950074	13.5791	10.474	6.49603	1.6298	3.97795	4.86623		1	4	4	102
	1	4	4	73.1431	75.6326	75.492	71.5783	66.4148	40.6609	78.5339		74.89	19.7902	2.68725	18.7809	11.9946	6.88411	1.70453	5.11051	5.17958		6.391	1.7767	5.7666	1.95629	0.658273	0.142519	1.29801	0.515754	13.3992	0.910557	13.0143	10.0383	6.22584	1.56201	3.81249	4.66383		2	1	3	68
	1	4	4	73.1097	75.6175	75.4608	71.5346	66.359	40.561	78.5045		74.8485	19.7657	2.68558	18.757	11.9762	6.8727	1.70167	5.10351	5.17103		6.391	1.7767	5.7666	1.95629	0.658273	0.142519	1.29801	0.515754	13.3747	0.908887	12.9904	10.0199	6.21442	1.55915	3.8055	4.65527		2	1	3	68
	1	4	4	73.0651	75.5972	75.4191	71.4762	66.2843	40.4273	78.4652		74.7929	19.7329	2.68336	18.7252	11.9517	6.85747	1.69785	5.09419	5.15963		6.391	1.7767	5.7666	1.95629	0.658273	0.142519	1.29801	0.515754	13.3419	0.906661	12.9586	9.99538	6.1992	1.55533	3.79618	4.64387		2	1	3	68
													0	0	0	0	0	0	0	0		0	0	0	0	0	0	0	0	0	0	0	0	0	0	0	0		2	1	3	68
	2	1	3	88.8755	90.8827	89.6598	86.4432	83.9767	77.8635	89.7697		85.9887	17.0508	2.30932	16.1831	10.3468	5.94144	1.47126	4.4054	4.47018		5.478	1.52288	4.9428	1.67682	0.564234	0.122159	1.11258	0.442075	11.5728	0.78644	11.2403	8.67003	5.37721	1.3491	3.29282	4.02811		2	1	3	68
	2	1	3	88.7512	90.8319	89.5415	86.2557	83.7371	77.5281	89.6437		85.7801	16.8624	2.29652	16.0002	10.2057	5.85391	1.4493	4.3518	4.40462		5.478	1.52288	4.9428	1.67682	0.564234	0.122159	1.11258	0.442075	11.3844	0.773639	11.0574	8.5289	5.28968	1.32714	3.23922	3.96254		2	1	3	68
	2	1	3	87.9368	90.5123	88.7651	85.0024	82.1216	75.2629	88.8109		84.3744	15.724	2.21916	14.8944	9.35283	5.32495	1.31658	4.02788	4.00836		5.478	1.52288	4.9428	1.67682	0.564234	0.122159	1.11258	0.442075	10.246	0.696275	9.95164	7.67601	4.76071	1.19442	2.9153	3.56629		2	1	3	68
	2	1	3	88.7128	90.8163	89.505	86.1976	83.6628	77.424	89.6047		85.7154	16.8051	2.29263	15.9445	10.1628	5.82728	1.44261	4.33549	4.38466		5.478	1.52288	4.9428	1.67682	0.564234	0.122159	1.11258	0.442075	11.3271	0.769743	11.0017	8.48595	5.26304	1.32045	3.22291	3.94259		2	1	3	68
	2	1	3	88.1163	90.5808	88.9364	85.2824	82.4846	75.7724	88.9955		84.6902	15.9615	2.2353	15.1251	9.53077	5.43531	1.34427	4.09546	4.09103		5.478	1.52288	4.9428	1.67682	0.564234	0.122159	1.11258	0.442075	10.4835	0.712416	10.1823	7.85395	4.87107	1.22211	2.98288	3.64896		2	1	3	68
	2	1	3	86.5652	90.0218	87.4515	82.7894	79.2094	71.1643	87.3798		81.8435	14.1187	2.11007	13.3353	8.15019	4.57906	1.12945	3.57113	3.44962		5.478	1.52288	4.9428	1.67682	0.564234	0.122159	1.11258	0.442075	8.64071	0.587187	8.39247	6.47337	4.01483	1.00729	2.45855	3.00754		2	1	3	68
	2	1	3	88.207	90.6159	89.023	85.4232	82.6666	76.0278	89.0886		84.8485	16.0844	2.24365	15.2445	9.62281	5.49239	1.35859	4.13042	4.1338		5.478	1.52288	4.9428	1.67682	0.564234	0.122159	1.11258	0.442075	10.6064	0.720765	10.3017	7.94599	4.92815	1.23643	3.01784	3.69172		2	1	3	68
	2	1	3	87.9493	90.517	88.7771	85.022	82.1471	75.2987	88.8238		84.3966	15.7404	2.22027	14.9104	9.3651	5.33256	1.31849	4.03254	4.01406		5.478	1.52288	4.9428	1.67682	0.564234	0.122159	1.11258	0.442075	10.2624	0.697388	9.96755	7.68828	4.76832	1.19633	2.91996	3.57199		2	1	3	68
	2	1	3	88.7785	90.843	89.5674	86.2969	83.7898	77.6019	89.6714		85.826	16.9034	2.29931	16.04	10.2364	5.87294	1.45407	4.36345	4.41887		5.478	1.52288	4.9428	1.67682	0.564234	0.122159	1.11258	0.442075	11.4254	0.776422	11.0972	8.55958	5.30871	1.33191	3.25087	3.9768		2	1	3	68
	2	1	3	88.1588	90.5972	88.977	85.3484	82.57	75.8923	89.0392		84.7645	16.0189	2.2392	15.1808	9.57372	5.46194	1.35095	4.11177	4.11099		5.478	1.52288	4.9428	1.67682	0.564234	0.122159	1.11258	0.442075	10.5409	0.716312	10.238	7.8969	4.89771	1.2288	2.99919	3.66892		2	1	3	68
	2	1	3	88.7512	90.8319	89.5415	86.2557	83.7371	77.5281	89.6437		85.7801	16.8624	2.29652	16.0002	10.2057	5.85391	1.4493	4.3518	4.40462		5.478	1.52288	4.9428	1.67682	0.564234	0.122159	1.11258	0.442075	11.3844	0.773639	11.0574	8.5289	5.28968	1.32714	3.23922	3.96254		2	2	4	102
	2	1	3	88.6686	90.7985	89.4629	86.1307	83.577	77.3038	89.5599		85.6407	16.7396	2.28817	15.8809	10.1137	5.79683	1.43498	4.31685	4.36186		5.478	1.52288	4.9428	1.67682	0.564234	0.122159	1.11258	0.442075	11.2616	0.765291	10.9381	8.43686	5.2326	1.31282	3.20427	3.91978		2	2	4	102
	2	1	3	88.3377	90.6668	89.1476	85.6248	82.9269	76.3928	89.2224		85.075	16.2646	2.25589	15.4195	9.7578	5.57611	1.3796	4.18169	4.19651		5.478	1.52288	4.9428	1.67682	0.564234	0.122159	1.11258	0.442075	10.7866	0.733009	10.4767	8.08098	5.01188	1.25744	3.0691	3.75444		2	2	4	102
	2	1	3	88.2905	90.6483	89.1027	85.5521	82.8332	76.2614	89.1741		84.9934	16.199	2.25144	15.3558	9.70871	5.54567	1.37196	4.16304	4.17371		5.478	1.52288	4.9428	1.67682	0.564234	0.122159	1.11258	0.442075	10.721	0.728557	10.413	8.03189	4.98143	1.2498	3.05046	3.73163		2	2	4	102
													0	0	0	0	0	0	0	0		0	0	0	0	0	0	0	0	0	0	0	0	0	0	0	0		2	2	4	102
	2	2	4	86.5857	90.0719	87.5657	82.4125	78.7738	69.2397	87.0138		81.8907	15.7688	2.41398	14.875	8.98189	5.0156	1.23574	3.96629	3.77986		6.391	1.7767	5.7666	1.95629	0.658273	0.142519	1.29801	0.515754	9.37784	0.637278	9.10842	7.02561	4.35733	1.09322	2.66828	3.26411		2	2	4	102
	2	2	4	88.0449	90.5822	88.9539	84.8454	81.9858	73.9666	88.5893		84.6171	17.6935	2.54477	16.7444	10.4238	5.9099	1.46011	4.51393	4.44979		6.391	1.7767	5.7666	1.95629	0.658273	0.142519	1.29801	0.515754	11.3025	0.768073	10.9778	8.46754	5.25162	1.31759	3.21592	3.93404		2	2	4	102
	2	2	4	87.9613	90.5512	88.8746	84.7104	81.8101	73.7087	88.5002		84.4679	17.5707	2.53642	16.6251	10.3318	5.85281	1.44579	4.47897	4.40703		6.391	1.7767	5.7666	1.95629	0.658273	0.142519	1.29801	0.515754	11.1797	0.759725	10.8585	8.3755	5.19454	1.30327	3.18096	3.89127		2	2	4	102
	2	2	4	88.6241	90.8034	89.5025	85.767	83.1773	75.7135	89.2025		85.6298	18.5945	2.60599	17.6195	11.0988	6.32851	1.56513	4.77027	4.76337		6.391	1.7767	5.7666	1.95629	0.658273	0.142519	1.29801	0.515754	12.2035	0.829297	11.8529	9.14249	5.67023	1.42261	3.47226	4.24762		2	2	4	102
	2	2	4	88.4201	90.7242	89.3094	85.4451	82.7627	75.106	88.9873		85.2774	18.2669	2.58373	17.3013	10.8533	6.17628	1.52694	4.67706	4.64934		6.391	1.7767	5.7666	1.95629	0.658273	0.142519	1.29801	0.515754	11.8759	0.807034	11.5347	8.89705	5.51801	1.38442	3.37904	4.13359		2	2	4	102
	2	2	4	88.3941	90.7142	89.2848	85.4038	82.7095	75.028	88.9598		85.2321	18.2259	2.58095	17.2615	10.8227	6.15726	1.52217	4.6654	4.63509		6.391	1.7767	5.7666	1.95629	0.658273	0.142519	1.29801	0.515754	11.8349	0.804251	11.4949	8.86638	5.49898	1.37965	3.36739	4.11933		2	2	4	102
	2	2	4	88.006	90.5678	88.9171	84.7827	81.9042	73.8468	88.5479		84.5478	17.6362	2.54088	16.6887	10.3809	5.88326	1.45343	4.49762	4.42983		6.391	1.7767	5.7666	1.95629	0.658273	0.142519	1.29801	0.515754	11.2452	0.764177	10.9221	8.42459	5.22499	1.31091	3.1996	3.91408		2	2	4	102
	2	2	4	87.8992	90.5283	88.8158	84.6098	81.679	73.5163	88.434		84.3565	17.4806	2.5303	16.5376	10.2643	5.81095	1.43528	4.45334	4.37567		6.391	1.7767	5.7666	1.95629	0.658273	0.142519	1.29801	0.515754	11.0896	0.753603	10.771	8.30801	5.15268	1.29277	3.15533	3.85992		2	2	4	102
	2	2	4	87.8423	90.5075	88.7617	84.5173	81.5583	73.3389	88.3732		84.254	17.3987	2.52473	16.4581	10.2029	5.7729	1.42574	4.43004	4.34716		6.391	1.7767	5.7666	1.95629	0.658273	0.142519	1.29801	0.515754	11.0077	0.748037	10.6915	8.24665	5.11463	1.28322	3.13202	3.83141		2	2	4	102
	2	2	4	88.1054	90.6048	89.0113	84.9428	82.1125	74.1525	88.6537		84.7248	17.7836	2.55089	16.8319	10.4913	5.95176	1.47061	4.53956	4.48115		6.391	1.7767	5.7666	1.95629	0.658273	0.142519	1.29801	0.515754	11.3926	0.774196	11.0653	8.53504	5.29349	1.32809	3.24155	3.96539		2	3	2	34
	2	2	4	87.8251	90.5012	88.7454	84.4893	81.5217	73.2853	88.3548		84.2229	17.3741	2.52307	16.4342	10.1845	5.76148	1.42287	4.42304	4.33861		6.391	1.7767	5.7666	1.95629	0.658273	0.142519	1.29801	0.515754	10.9831	0.746367	10.6676	8.22824	5.10321	1.28035	3.12503	3.82286		2	3	2	34
	2	2	4	86.9384	90.1895	87.9021	83.0158	79.5795	70.4278	87.3988		82.5741	16.1947	2.44292	15.2887	9.30096	5.21349	1.28538	4.08747	3.9281		6.391	1.7767	5.7666	1.95629	0.658273	0.142519	1.29801	0.515754	9.80373	0.66622	9.52208	7.34467	4.55521	1.14287	2.78946	3.41235		2	3	2	34
	2	2	4	87.7034	90.457	88.6298	84.2905	81.2618	72.9034	88.2245		84.0022	17.2021	2.51138	16.2671	10.0557	5.68157	1.40282	4.37411	4.27874		6.391	1.7767	5.7666	1.95629	0.658273	0.142519	1.29801	0.515754	10.8111	0.734679	10.5005	8.09939	5.02329	1.2603	3.0761	3.76299		2	3	2	34
	2	2	4	87.9501	90.547	88.864	84.6922	81.7864	73.6739	88.4883		84.4477	17.5543	2.53531	16.6092	10.3195	5.8452	1.44388	4.47431	4.40133		6.391	1.7767	5.7666	1.95629	0.658273	0.142519	1.29801	0.515754	11.1633	0.758612	10.8426	8.36323	5.18693	1.30136	3.1763	3.88557		2	3	2	34
													0	0	0	0	0	0	0	0		0	0	0	0	0	0	0	0	0	0	0	0	0	0	0	0		2	3	2	34
	2	3	2	86.7425	90.239	87.9523	83.3031	79.528	73.1641	88.1791		81.6132	19.2863	2.84478	18.2285	11.2126	6.3198	1.55972	4.89278	4.76008		7.304	2.03051	6.5904	2.23575	0.752312	0.162879	1.48344	0.589433	11.9823	0.814269	11.6381	8.97682	5.56748	1.39684	3.40934	4.17065		2	3	2	34
	2	3	2	87.2929	90.43	88.4657	84.1858	80.7126	74.7412	88.7268		82.6718	20.1217	2.90155	19.0399	11.8384	6.70796	1.6571	5.13048	5.05086		7.304	2.03051	6.5904	2.23575	0.752312	0.162879	1.48344	0.589433	12.8177	0.87104	12.4495	9.60268	5.95565	1.49422	3.64704	4.46142		2	3	2	34
	2	3	2	87.1675	90.3857	88.3489	83.9866	80.4464	74.3871	88.6026		82.4338	19.9252	2.88819	18.849	11.6912	6.61663	1.63419	5.07455	4.98244		7.304	2.03051	6.5904	2.23575	0.752312	0.162879	1.48344	0.589433	12.6212	0.857682	12.2586	9.45542	5.86431	1.47131	3.59111	4.39301		2	3	2	34
	2	3	2	87.2929	90.43	88.4657	84.1858	80.7126	74.7412	88.7268		82.6718	20.1217	2.90155	19.0399	11.8384	6.70796	1.6571	5.13048	5.05086		7.304	2.03051	6.5904	2.23575	0.752312	0.162879	1.48344	0.589433	12.8177	0.87104	12.4495	9.60268	5.95565	1.49422	3.64704	4.46142		2	3	2	34
	2	3	2	86.6575	90.2103	87.8729	83.1649	79.3414	72.9154	88.0941		81.4466	19.1635	2.83643	18.1092	11.1205	6.26271	1.54539	4.85783	4.71732		7.304	2.03051	6.5904	2.23575	0.752312	0.162879	1.48344	0.589433	11.8595	0.805921	11.5188	8.88478	5.5104	1.38251	3.37438	4.12789		2	3	2	34
	2	3	2	86.953	90.3111	88.1488	83.6432	79.986	73.7742	88.3893		82.0224	19.5976	2.86593	18.5308	11.4457	6.46441	1.596	4.98134	4.86841		7.304	2.03051	6.5904	2.23575	0.752312	0.162879	1.48344	0.589433	12.2936	0.835419	11.9404	9.20999	5.71209	1.43312	3.49789	4.27898		2	3	2	34
	2	3	2	87.2877	90.4282	88.4609	84.1776	80.7017	74.7267	88.7217		82.662	20.1136	2.901	19.0319	11.8323	6.70415	1.65615	5.12815	5.04801		7.304	2.03051	6.5904	2.23575	0.752312	0.162879	1.48344	0.589433	12.8096	0.870483	12.4415	9.59655	5.95184	1.49327	3.64471	4.45857		2	3	2	34
	2	3	2	86.5424	90.1717	87.7654	82.977	79.0873	72.5766	87.9787		81.2196	18.9997	2.8253	17.9501	10.9978	6.1866	1.5263	4.81122	4.6603		7.304	2.03051	6.5904	2.23575	0.752312	0.162879	1.48344	0.589433	11.6957	0.794789	11.3597	8.76207	5.43429	1.36342	3.32778	4.07087		2	3	2	34
	2	3	2	87.4764	90.4956	88.6366	84.4754	81.0987	75.2545	88.9082		83.0168	20.4166	2.92159	19.3263	12.0593	6.84496	1.69147	5.21437	5.15348		7.304	2.03051	6.5904	2.23575	0.752312	0.162879	1.48344	0.589433	13.1126	0.891077	12.7359	9.82358	6.09265	1.52859	3.73093	4.56405		2	4	1	0
	2	3	2	87.2774	90.4245	88.4512	84.1612	80.6798	74.6975	88.7114		82.6424	20.0972	2.89988	19.016	11.82	6.69654	1.65424	5.12349	5.0423		7.304	2.03051	6.5904	2.23575	0.752312	0.162879	1.48344	0.589433	12.7932	0.86937	12.4256	9.58428	5.94423	1.49136	3.64005	4.45287		2	4	1	0
	2	3	2	87.4209	90.4757	88.585	84.3881	80.9824	75.0999	88.8534		82.9129	20.3265	2.91547	19.2388	11.9918	6.8031	1.68097	5.18874	5.12213		7.304	2.03051	6.5904	2.23575	0.752312	0.162879	1.48344	0.589433	13.0225	0.884954	12.6484	9.75608	6.05078	1.51809	3.7053	4.53269		2	4	1	0
	2	3	2	86.953	90.3111	88.1488	83.6432	79.986	73.7742	88.3893		82.0224	19.5976	2.86593	18.5308	11.4457	6.46441	1.596	4.98134	4.86841		7.304	2.03051	6.5904	2.23575	0.752312	0.162879	1.48344	0.589433	12.2936	0.835419	11.9404	9.20999	5.71209	1.43312	3.49789	4.27898		2	4	1	0
	2	3	2	86.554	90.1756	87.7763	82.996	79.113	72.6108	87.9904		81.2425	19.0161	2.82641	17.966	11.0101	6.19421	1.52821	4.81588	4.66601		7.304	2.03051	6.5904	2.23575	0.752312	0.162879	1.48344	0.589433	11.7121	0.795902	11.3756	8.77434	5.4419	1.36533	3.33244	4.07657		2	4	1	0
	2	3	2	87.4209	90.4757	88.585	84.3881	80.9824	75.0999	88.8534		82.9129	20.3265	2.91547	19.2388	11.9918	6.8031	1.68097	5.18874	5.12213		7.304	2.03051	6.5904	2.23575	0.752312	0.162879	1.48344	0.589433	13.0225	0.884954	12.6484	9.75608	6.05078	1.51809	3.7053	4.53269		2	4	1	0
													0	0	0	0	0	0	0	0		0	0	0	0	0	0	0	0	0	0	0	0	0	0	0	0		2	4	1	0
	2	4	1	79.3922	82.4711	80.6537	73.8437	69.9112	52.4718	79.0871		75.6443	21.6779	3.0073	20.5513	13.0043	7.43101	1.83851	5.57325	5.5925		7.304	2.03051	6.5904	2.23575	0.752312	0.162879	1.48344	0.589433	14.3739	0.976789	13.9609	10.7685	6.6787	1.67563	4.08981	5.00307		2	4	1	0
	2	4	1	79.2511	82.4126	80.5179	73.6197	69.6313	52.0233	78.9285		75.4188	21.5305	2.99728	20.4081	12.8938	7.36251	1.82132	5.5313	5.54119		7.304	2.03051	6.5904	2.23575	0.752312	0.162879	1.48344	0.589433	14.2265	0.966771	13.8177	10.6581	6.6102	1.65844	4.04786	4.95175		2	4	1	0
	2	4	1	79.2116	82.3962	80.4799	73.5568	69.5526	51.8972	78.884		75.3554	21.4895	2.9945	20.3684	12.8631	7.34348	1.81655	5.51965	5.52693		7.304	2.03051	6.5904	2.23575	0.752312	0.162879	1.48344	0.589433	14.1855	0.963988	13.778	10.6274	6.59117	1.65367	4.03621	4.9375		2	4	1	0
	2	4	1	79.6536	82.5808	80.905	74.2567	70.4261	53.2964	79.3803		76.0593	21.9564	3.02622	20.8218	13.2129	7.5604	1.87097	5.65248	5.68942		7.304	2.03051	6.5904	2.23575	0.752312	0.162879	1.48344	0.589433	14.6524	0.995713	14.2314	10.9771	6.80808	1.70809	4.16904	5.09999		2	4	1	0
	2	4	1	79.9968	82.7269	81.2348	74.7951	71.0954	54.3676	79.764		76.5986	22.3331	3.05183	21.1877	13.4951	7.73545	1.91489	5.75968	5.82056		7.304	2.03051	6.5904	2.23575	0.752312	0.162879	1.48344	0.589433	15.0291	1.02132	14.5973	11.2594	6.98314	1.75201	4.27624	5.23113		2	4	1	0
	2	4	1	79.5468	82.5358	80.8023	74.0883	70.2163	52.9604	79.2606		75.8901	21.8417	3.01843	20.7104	13.127	7.50712	1.8576	5.61986	5.64951		7.304	2.03051	6.5904	2.23575	0.752312	0.162879	1.48344	0.589433	14.5377	0.987921	14.12	10.8912	6.75481	1.69473	4.13642	5.06008		2	4	1	0
	2	4	1	79.7292	82.6127	80.9777	74.3757	70.5743	53.5336	79.4649		76.1786	22.0383	3.03179	20.9014	13.2742	7.59845	1.88052	5.67579	5.71793		7.304	2.03051	6.5904	2.23575	0.752312	0.162879	1.48344	0.589433	14.7343	1.00128	14.311	11.0385	6.84614	1.71764	4.19234	5.1285		2	4	1	0
	2	4	1	79.6079	82.5615	80.8611	74.1848	70.3366	53.153	79.3291		75.9871	21.9072	3.02289	20.7741	13.1761	7.53756	1.86524	5.6385	5.67232		7.304	2.03051	6.5904	2.23575	0.752312	0.162879	1.48344	0.589433	14.6032	0.992373	14.1837	10.9403	6.78525	1.70236	4.15506	5.08289		2	4	1	0
	2	4	1	79.2036	82.3929	80.4723	73.5442	69.5368	51.8719	78.8751		75.3427	21.4813	2.99394	20.3604	12.857	7.33968	1.81559	5.51732	5.52408		7.304	2.03051	6.5904	2.23575	0.752312	0.162879	1.48344	0.589433	14.1773	0.963431	13.77	10.6212	6.58736	1.65272	4.03388	4.93465		2	4	1	0
	2	4	1	80.4415	82.92	81.6616	75.4862	71.9509	55.736	80.2592		77.2883	22.8409	3.08633	21.6809	13.8756	7.97139	1.97409	5.90416	5.99731		7.304	2.03051	6.5904	2.23575	0.752312	0.162879	1.48344	0.589433	15.5369	1.05582	15.0905	11.6398	7.21908	1.81121	4.42072	5.40787		3	1	1	0
	2	4	1	80.4695	82.9323	81.6885	75.5295	72.0044	55.8214	80.2903		77.3314	22.8737	3.08856	21.7128	13.9001	7.98662	1.97791	5.91349	6.00871		7.304	2.03051	6.5904	2.23575	0.752312	0.162879	1.48344	0.589433	15.5697	1.05805	15.1224	11.6643	7.2343	1.81503	4.43004	5.41928		3	1	1	0
	2	4	1	79.6763	82.5904	80.9268	74.2925	70.4707	53.3678	79.4057		76.0952	21.9809	3.02789	20.8457	13.2313	7.57181	1.87384	5.65947	5.69798		7.304	2.03051	6.5904	2.23575	0.752312	0.162879	1.48344	0.589433	14.6769	0.997382	14.2553	10.9955	6.8195	1.71096	4.17603	5.10854		3	1	1	0
	2	4	1	79.5391	82.5326	80.7949	74.0761	70.2012	52.9362	79.252		75.878	21.8335	3.01788	20.7025	13.1208	7.50331	1.85665	5.61753	5.64666		7.304	2.03051	6.5904	2.23575	0.752312	0.162879	1.48344	0.589433	14.5295	0.987364	14.1121	10.8851	6.751	1.69377	4.13409	5.05723		3	1	1	0
	2	4	1	79.2511	82.4126	80.5179	73.6197	69.6313	52.0233	78.9285		75.4188	21.5305	2.99728	20.4081	12.8938	7.36251	1.82132	5.5313	5.54119		7.304	2.03051	6.5904	2.23575	0.752312	0.162879	1.48344	0.589433	14.2265	0.966771	13.8177	10.6581	6.6102	1.65844	4.04786	4.95175		3	1	1	0
	2	4	1	79.7442	82.6191	80.9921	74.3994	70.6037	53.5807	79.4818		76.2024	22.0546	3.0329	20.9173	13.2865	7.60606	1.88243	5.68045	5.72363		7.304	2.03051	6.5904	2.23575	0.752312	0.162879	1.48344	0.589433	14.7506	1.00239	14.3269	11.0508	6.85375	1.71955	4.19701	5.1342		3	1	1	0
	2	4	1	79.6079	82.5615	80.8611	74.1848	70.3366	53.153	79.3291		75.9871	21.9072	3.02289	20.7741	13.1761	7.53756	1.86524	5.6385	5.67232		7.304	2.03051	6.5904	2.23575	0.752312	0.162879	1.48344	0.589433	14.6032	0.992373	14.1837	10.9403	6.78525	1.70236	4.15506	5.08289		3	1	1	0
													0	0	0	0	0	0	0	0		0	0	0	0	0	0	0	0	0	0	0	0	0	0	0	0		3	1	1	0
	3	1	1	83.2607	87.0054	84.7396	79.2649	72.896	62.3172	87.7295		76.3726	16.0516	2.24142	15.2126	9.59826	5.47717	1.35477	4.1211	4.12239		5.478	1.52288	4.9428	1.67682	0.564234	0.122159	1.11258	0.442075	10.5736	0.718538	10.2698	7.92145	4.91293	1.23261	3.00851	3.68032		3	1	1	0
	3	1	1	81.8633	86.4992	83.4313	77.0495	69.7191	57.8295	86.5839		73.6178	14.8149	2.15738	14.0114	8.67174	4.90253	1.2106	3.76921	3.69193		5.478	1.52288	4.9428	1.67682	0.564234	0.122159	1.11258	0.442075	9.33689	0.634495	9.06864	6.99493	4.3383	1.08844	2.65663	3.24986		3	1	1	0
	3	1	1	83.7095	87.1774	85.1587	79.9568	73.8762	63.6987	88.0931		77.2232	16.4939	2.27148	15.6422	9.9296	5.68267	1.40633	4.24694	4.27633		5.478	1.52288	4.9428	1.67682	0.564234	0.122159	1.11258	0.442075	11.0159	0.748593	10.6994	8.25279	5.11843	1.28417	3.13435	3.83426		3	1	1	0
	3	1	1	82.9652	86.8948	84.4634	78.8042	72.2403	61.3921	87.4889		75.8037	15.7731	2.2225	14.9422	9.38964	5.34778	1.32231	4.04186	4.02547		5.478	1.52288	4.9428	1.67682	0.564234	0.122159	1.11258	0.442075	10.2951	0.699615	9.99937	7.71283	4.78354	1.20015	2.92928	3.58339		3	1	1	0
	3	1	1	82.9474	86.8882	84.4468	78.7765	72.2007	61.3363	87.4745		75.7694	15.7568	2.22139	14.9263	9.37737	5.34017	1.3204	4.0372	4.01977		5.478	1.52288	4.9428	1.67682	0.564234	0.122159	1.11258	0.442075	10.2788	0.698502	9.98346	7.70055	4.77593	1.19824	2.92462	3.57769		3	1	1	0
	3	1	1	83.2692	87.0087	84.7476	79.2781	72.9149	62.3437	87.7364		76.389	16.0598	2.24198	15.2206	9.6044	5.48097	1.35573	4.12343	4.12524		5.478	1.52288	4.9428	1.67682	0.564234	0.122159	1.11258	0.442075	10.5818	0.719095	10.2778	7.92758	4.91674	1.23357	3.01084	3.68317		3	1	1	0
	3	1	1	83.0532	86.9275	84.5457	78.9418	72.4364	61.6689	87.5606		75.9739	15.855	2.22806	15.0217	9.451	5.38583	1.33186	4.06517	4.05397		5.478	1.52288	4.9428	1.67682	0.564234	0.122159	1.11258	0.442075	10.377	0.705181	10.0789	7.77419	4.8216	1.2097	2.95259	3.6119		3	2	2	34
	3	1	1	83.2436	86.999	84.7236	79.2384	72.8583	62.264	87.7156		76.3399	16.0352	2.24031	15.1967	9.58599	5.46956	1.35286	4.11644	4.11669		5.478	1.52288	4.9428	1.67682	0.564234	0.122159	1.11258	0.442075	10.5572	0.717425	10.2539	7.90918	4.90532	1.2307	3.00385	3.67462		3	2	2	34
	3	1	1	83.2264	86.9925	84.7076	79.2117	72.8205	62.2107	87.7017		76.3071	16.0189	2.2392	15.1808	9.57372	5.46194	1.35095	4.11177	4.11099		5.478	1.52288	4.9428	1.67682	0.564234	0.122159	1.11258	0.442075	10.5409	0.716312	10.238	7.8969	4.89771	1.2288	2.99919	3.66892		3	2	2	34
	3	1	1	83.0706	86.934	84.562	78.9691	72.4753	61.7237	87.5749		76.0076	15.8714	2.22918	15.0376	9.46327	5.39345	1.33377	4.06983	4.05968		5.478	1.52288	4.9428	1.67682	0.564234	0.122159	1.11258	0.442075	10.3934	0.706294	10.0948	7.78646	4.82921	1.21161	2.95725	3.6176		3	2	2	34
	3	1	1	83.2607	87.0054	84.7396	79.2649	72.896	62.3172	87.7295		76.3726	16.0516	2.24142	15.2126	9.59826	5.47717	1.35477	4.1211	4.12239		5.478	1.52288	4.9428	1.67682	0.564234	0.122159	1.11258	0.442075	10.5736	0.718538	10.2698	7.92145	4.91293	1.23261	3.00851	3.68032		3	2	2	34
	3	1	1	83.4965	87.0951	84.9598	79.6295	73.4133	63.0464	87.9207		76.8214	16.2809	2.25701	15.4354	9.77007	5.58372	1.38151	4.18635	4.20221		5.478	1.52288	4.9428	1.67682	0.564234	0.122159	1.11258	0.442075	10.8029	0.734122	10.4926	8.09325	5.01949	1.25935	3.07376	3.76014		3	2	2	34
	3	1	1	83.8856	87.2461	85.3229	80.2256	74.2555	64.2329	88.2351		77.5524	16.6741	2.28372	15.8172	10.0646	5.76639	1.42734	4.2982	4.33905		5.478	1.52288	4.9428	1.67682	0.564234	0.122159	1.11258	0.442075	11.1961	0.760838	10.8744	8.38778	5.20215	1.30518	3.18562	3.89698		3	2	2	34
	3	1	1	83.4632	87.0824	84.9288	79.5782	73.3406	62.944	87.8938		76.7584	16.2482	2.25478	15.4036	9.74552	5.5685	1.37769	4.17702	4.19081		5.478	1.52288	4.9428	1.67682	0.564234	0.122159	1.11258	0.442075	10.7702	0.731896	10.4608	8.06871	5.00427	1.25553	3.06444	3.74874		3	2	2	34
													0	0	0	0	0	0	0	0		0	0	0	0	0	0	0	0	0	0	0	0	0	0	0	0		3	2	2	34
	3	2	2	79.0923	83.9562	80.9706	73.02	65.0405	51.4324	83.5		69.5072	17.8983	2.55869	16.9433	10.5772	6.00504	1.48398	4.57219	4.52106		6.391	1.7767	5.7666	1.95629	0.658273	0.142519	1.29801	0.515754	11.5073	0.781988	11.1767	8.62094	5.34676	1.34146	3.27418	4.0053		3	2	2	34
	3	2	2	80.2064	84.3743	82.0095	74.8168	67.5685	54.9941	84.4734		71.7019	18.9057	2.62714	17.9218	11.3319	6.47312	1.60142	4.85883	4.8717		6.391	1.7767	5.7666	1.95629	0.658273	0.142519	1.29801	0.515754	12.5147	0.850447	12.1552	9.37566	5.81484	1.4589	3.56081	4.35595		3	2	2	34
	3	2	2	79.8928	84.2542	81.7174	74.3162	66.8673	54.0069	84.2006		71.093	18.6109	2.60711	17.6354	11.111	6.33612	1.56704	4.77493	4.76907		6.391	1.7767	5.7666	1.95629	0.658273	0.142519	1.29801	0.515754	12.2199	0.83041	11.8688	9.15476	5.67784	1.42452	3.47692	4.25332		3	2	2	34
	3	2	2	78.8992	83.8861	80.7902	72.7033	64.5917	50.7993	83.3301		69.1177	17.7345	2.54755	16.7842	10.4545	5.92893	1.46488	4.52558	4.46404		6.391	1.7767	5.7666	1.95629	0.658273	0.142519	1.29801	0.515754	11.3435	0.770856	11.0176	8.49822	5.27065	1.32236	3.22757	3.94829		3	2	2	34
	3	2	2	79.9017	84.2575	81.7256	74.3304	66.8871	54.0349	84.2083		71.1102	18.619	2.60766	17.6433	11.1172	6.33992	1.568	4.77726	4.77192		6.391	1.7767	5.7666	1.95629	0.658273	0.142519	1.29801	0.515754	12.228	0.830966	11.8767	9.1609	5.68165	1.42548	3.47925	4.25617		3	2	2	34
	3	2	2	79.9897	84.2911	81.8076	74.4713	67.0847	54.3131	84.285		71.2818	18.7009	2.61323	17.7229	11.1785	6.37798	1.57755	4.80057	4.80043		6.391	1.7767	5.7666	1.95629	0.658273	0.142519	1.29801	0.515754	12.3099	0.836532	11.9563	9.22226	5.7197	1.43503	3.50255	4.28468		3	3	4	102
	3	2	2	79.2819	84.0257	81.1476	73.3294	65.4781	52.0494	83.6665		69.887	18.0621	2.56982	17.1024	10.6999	6.08115	1.50307	4.6188	4.57807		6.391	1.7767	5.7666	1.95629	0.658273	0.142519	1.29801	0.515754	11.6711	0.793119	11.3358	8.74366	5.42287	1.36055	3.32078	4.06232		3	3	4	102
	3	2	2	78.037	83.5812	79.9838	71.27	62.5485	47.9137	82.567		67.3452	17.0383	2.50025	16.108	9.93296	5.60546	1.38373	4.3275	4.22173		6.391	1.7767	5.7666	1.95629	0.658273	0.142519	1.29801	0.515754	10.6473	0.723548	10.3414	7.97667	4.94718	1.24121	3.02949	3.70598		3	3	4	102
	3	2	2	78.3082	83.6757	80.2376	71.7241	63.1981	48.8317	82.8077		67.9086	17.2513	2.51472	16.3149	10.0925	5.7044	1.40855	4.38809	4.29585		6.391	1.7767	5.7666	1.95629	0.658273	0.142519	1.29801	0.515754	10.8603	0.738018	10.5483	8.1362	5.04613	1.26603	3.09008	3.78009		3	3	4	102
	3	2	2	77.4517	83.3814	79.4354	70.2785	61.1232	45.8978	82.0449		66.1094	16.5961	2.47019	15.6785	9.60162	5.39996	1.33217	4.20166	4.06779		6.391	1.7767	5.7666	1.95629	0.658273	0.142519	1.29801	0.515754	10.2051	0.693492	9.91187	7.64533	4.74168	1.18965	2.90365	3.55203		3	3	4	102
	3	2	2	77.8882	83.5299	79.8445	71.0193	62.1891	47.4056	82.4346		67.0336	16.9237	2.49245	15.9967	9.84705	5.55218	1.37036	4.29487	4.18182		6.391	1.7767	5.7666	1.95629	0.658273	0.142519	1.29801	0.515754	10.5327	0.715755	10.2301	7.89077	4.89391	1.22784	2.99686	3.66606		3	3	4	102
	3	2	2	78.9962	83.9212	80.8808	72.8625	64.8176	51.1179	83.4155		69.3137	17.8164	2.55312	16.8638	10.5159	5.96698	1.47443	4.54889	4.49255		6.391	1.7767	5.7666	1.95629	0.658273	0.142519	1.29801	0.515754	11.4254	0.776422	11.0972	8.55958	5.30871	1.33191	3.25087	3.9768		3	3	4	102
	3	2	2	78.9089	83.8896	80.7993	72.7193	64.6145	50.8314	83.3386		69.1375	17.7427	2.54811	16.7922	10.4606	5.93273	1.46584	4.52791	4.46689		6.391	1.7767	5.7666	1.95629	0.658273	0.142519	1.29801	0.515754	11.3517	0.771413	11.0256	8.50436	5.27446	1.32332	3.2299	3.95114		3	3	4	102
	3	2	2	79.2819	84.0257	81.1476	73.3294	65.4781	52.0494	83.6665		69.887	18.0621	2.56982	17.1024	10.6999	6.08115	1.50307	4.6188	4.57807		6.391	1.7767	5.7666	1.95629	0.658273	0.142519	1.29801	0.515754	11.6711	0.793119	11.3358	8.74366	5.42287	1.36055	3.32078	4.06232		3	3	4	102
													0	0	0	0	0	0	0	0		0	0	0	0	0	0	0	0	0	0	0	0	0	0	0	0		3	3	4	102
	3	3	4	85.6477	88.7399	87.0084	82.5236	75.2393	67.4885	92.08		77.7831	17.8246	2.55368	16.8717	10.522	5.97079	1.47539	4.55122	4.4954		6.391	1.7767	5.7666	1.95629	0.658273	0.142519	1.29801	0.515754	11.4336	0.776979	11.1051	8.56572	5.31251	1.33287	3.2532	3.97965		3	3	4	102
	3	3	4	85.4471	88.6658	86.822	82.2124	74.7566	66.8448	91.9564		77.3523	17.5789	2.53698	16.6331	10.3379	5.85662	1.44674	4.4813	4.40988		6.391	1.7767	5.7666	1.95629	0.658273	0.142519	1.29801	0.515754	11.1879	0.760281	10.8665	8.38164	5.19835	1.30422	3.18329	3.89412		3	3	4	102
	3	3	4	85.674	88.7497	87.0329	82.5643	75.3023	67.5724	92.0962		77.8393	17.8574	2.5559	16.9035	10.5465	5.98601	1.4792	4.56054	4.5068		6.391	1.7767	5.7666	1.95629	0.658273	0.142519	1.29801	0.515754	11.4664	0.779205	11.1369	8.59026	5.32773	1.33668	3.26253	3.99105		3	3	4	102
	3	3	4	85.7913	88.7936	87.1418	82.745	75.5817	67.9448	92.1682		78.0888	18.0048	2.56592	17.0467	10.657	6.05451	1.49639	4.60248	4.55812		6.391	1.7767	5.7666	1.95629	0.658273	0.142519	1.29801	0.515754	11.6138	0.789223	11.2801	8.70071	5.39623	1.35387	3.30447	4.04236		3	3	4	102
	3	3	4	86.2722	88.9777	87.5878	83.4775	76.7089	69.446	92.4621		79.0955	18.6354	2.60878	17.6592	11.1295	6.34753	1.56991	4.78192	4.77762		6.391	1.7767	5.7666	1.95629	0.658273	0.142519	1.29801	0.515754	12.2444	0.83208	11.8927	9.17317	5.68926	1.42739	3.48391	4.26187		3	4	3	68
	3	3	4	86.2661	88.9754	87.5822	83.4684	76.695	69.4274	92.4584		79.083	18.6272	2.60822	17.6513	11.1233	6.34373	1.56895	4.77959	4.77477		6.391	1.7767	5.7666	1.95629	0.658273	0.142519	1.29801	0.515754	12.2362	0.831523	11.8847	9.16703	5.68545	1.42643	3.48158	4.25902		3	4	3	68
	3	3	4	86.0077	88.8757	87.3426	83.0763	76.0926	68.6255	92.3008		78.545	18.2832	2.58484	17.3172	10.8656	6.1839	1.52885	4.68172	4.65504		6.391	1.7767	5.7666	1.95629	0.658273	0.142519	1.29801	0.515754	11.8922	0.808147	11.5506	8.90933	5.52562	1.38633	3.3837	4.13929		3	4	3	68
	3	3	4	85.8428	88.8131	87.1896	82.8241	75.7039	68.1076	92.1998		78.1979	18.0703	2.57037	17.1104	10.7061	6.08495	1.50403	4.62113	4.58092		6.391	1.7767	5.7666	1.95629	0.658273	0.142519	1.29801	0.515754	11.6793	0.793676	11.3438	8.74979	5.42668	1.36151	3.32311	4.06517		3	4	3	68
	3	3	4	85.6871	88.7546	87.0451	82.5846	75.3336	67.6142	92.1043		77.8673	17.8737	2.55702	16.9194	10.5588	5.99362	1.48111	4.5652	4.51251		6.391	1.7767	5.7666	1.95629	0.658273	0.142519	1.29801	0.515754	11.4827	0.780318	11.1528	8.60253	5.33535	1.33859	3.26719	3.99675		3	4	3	68
	3	3	4	86.0327	88.8853	87.3658	83.1144	76.1513	68.7036	92.3161		78.5975	18.316	2.58707	17.349	10.8902	6.19912	1.53267	4.69104	4.66645		6.391	1.7767	5.7666	1.95629	0.658273	0.142519	1.29801	0.515754	11.925	0.810373	11.5824	8.93387	5.54084	1.39015	3.39303	4.15069		3	4	3	68
	3	3	4	86.1504	88.9305	87.475	83.2933	76.4263	69.0697	92.3879		78.843	18.4716	2.59765	17.5002	11.0067	6.27142	1.55081	4.73532	4.72061		6.391	1.7767	5.7666	1.95629	0.658273	0.142519	1.29801	0.515754	12.0806	0.820948	11.7336	9.05045	5.61315	1.40829	3.4373	4.20486		3	4	3	68
	3	3	4	86.039	88.8876	87.3716	83.1239	76.1659	68.7231	92.3199		78.6105	18.3242	2.58763	17.357	10.8963	6.20292	1.53363	4.69337	4.6693		6.391	1.7767	5.7666	1.95629	0.658273	0.142519	1.29801	0.515754	11.9332	0.81093	11.5904	8.94001	5.54465	1.39111	3.39536	4.15354		3	4	3	68
	3	3	4	86.2116	88.9542	87.5316	83.3859	76.5685	69.259	92.4252		78.97	18.5535	2.60321	17.5797	11.0681	6.30948	1.56036	4.75862	4.74912		6.391	1.7767	5.7666	1.95629	0.658273	0.142519	1.29801	0.515754	12.1625	0.826514	11.8131	9.11181	5.6512	1.41784	3.46061	4.23336		3	4	3	68
	3	3	4	86.1566	88.9329	87.4806	83.3026	76.4406	69.0888	92.3917		78.8558	18.4798	2.5982	17.5081	11.0129	6.27523	1.55177	4.73765	4.72346		6.391	1.7767	5.7666	1.95629	0.658273	0.142519	1.29801	0.515754	12.0888	0.821505	11.7415	9.05659	5.61695	1.40925	3.43963	4.20771		3	4	3	68
													0	0	0	0	0	0	0	0		0	0	0	0	0	0	0	0	0	0	0	0	0	0	0	0		3	4	3	68
	3	4	3	71.6306	77.5712	74.1038	62.3176	55.7315	35.0656	71.2031		62.5335	19.9213	2.69616	18.9082	12.0928	6.945	1.71981	5.14779	5.22519		6.391	1.7767	5.7666	1.95629	0.658273	0.142519	1.29801	0.515754	13.5303	0.919462	13.1416	10.1365	6.28673	1.57729	3.84978	4.70944		3	4	3	68
	3	4	3	72.3135	77.8456	74.7414	63.4309	57.1406	37.1588	71.9646		63.721	20.4127	2.72955	19.3855	12.4609	7.17333	1.77709	5.28761	5.39624		6.391	1.7767	5.7666	1.95629	0.658273	0.142519	1.29801	0.515754	14.0217	0.952856	13.6189	10.5047	6.51506	1.63457	3.9896	4.88048		3	4	3	68
	3	4	3	72.3246	77.8501	74.7517	63.4489	57.1633	37.1925	71.977		63.7402	20.4209	2.73011	19.3934	12.4671	7.17714	1.77805	5.28994	5.39909		6.391	1.7767	5.7666	1.95629	0.658273	0.142519	1.29801	0.515754	14.0299	0.953413	13.6268	10.5108	6.51886	1.63553	3.99193	4.88333		3	4	3	68
	3	4	3	72.2913	77.8366	74.7206	63.3949	57.0951	37.0912	71.9399		63.6827	20.3963	2.72844	19.3696	12.4487	7.16572	1.77518	5.28295	5.39054		6.391	1.7767	5.7666	1.95629	0.658273	0.142519	1.29801	0.515754	14.0053	0.951743	13.603	10.4924	6.50745	1.63267	3.98494	4.87478		4	1	4	102
	3	4	3	73.1746	78.2012	75.5442	64.8169	58.8855	39.7485	72.9194		65.1921	21.0679	2.77408	20.0219	12.9518	7.47777	1.85348	5.47404	5.6243		6.391	1.7767	5.7666	1.95629	0.658273	0.142519	1.29801	0.515754	14.6769	0.997382	14.2553	10.9955	6.8195	1.71096	4.17603	5.10854		4	1	4	102
	3	4	3	72.7293	78.0159	75.1292	64.1026	57.9876	38.4161	72.4264		64.435	20.7239	2.7507	19.6878	12.6941	7.31794	1.81338	5.37617	5.50457		6.391	1.7767	5.7666	1.95629	0.658273	0.142519	1.29801	0.515754	14.3329	0.974006	13.9212	10.7378	6.65967	1.67086	4.07816	4.98881		4	1	4	102
	3	4	3	72.9007	78.0869	75.2889	64.3781	58.3342	38.9306	72.6163		64.7273	20.855	2.75961	19.815	12.7923	7.37883	1.82865	5.41345	5.55018		6.391	1.7767	5.7666	1.95629	0.658273	0.142519	1.29801	0.515754	14.464	0.982911	14.0484	10.836	6.72056	1.68613	4.11544	5.03442		4	1	4	102
	3	4	3	72.3135	77.8456	74.7414	63.4309	57.1406	37.1588	71.9646		63.721	20.4127	2.72955	19.3855	12.4609	7.17333	1.77709	5.28761	5.39624		6.391	1.7767	5.7666	1.95629	0.658273	0.142519	1.29801	0.515754	14.0217	0.952856	13.6189	10.5047	6.51506	1.63457	3.9896	4.88048		4	1	4	102
	3	4	3	72.7078	78.007	75.1091	64.0679	57.9438	38.3512	72.4025		64.3981	20.7076	2.74959	19.6719	12.6818	7.31033	1.81147	5.37151	5.49886		6.391	1.7767	5.7666	1.95629	0.658273	0.142519	1.29801	0.515754	14.3166	0.972893	13.9053	10.7256	6.65206	1.66895	4.0735	4.98311		4	1	4	102
	3	4	3	72.8581	78.0692	75.2492	64.3097	58.2481	38.8028	72.5691		64.6547	20.8222	2.75738	19.7832	12.7677	7.36361	1.82483	5.40413	5.53878		6.391	1.7767	5.7666	1.95629	0.658273	0.142519	1.29801	0.515754	14.4312	0.980685	14.0166	10.8115	6.70534	1.68231	4.10612	5.02302		4	1	4	102
	3	4	3	72.6862	77.9981	75.0889	64.0331	57.9	38.2861	72.3785		64.3612	20.6912	2.74848	19.6559	12.6696	7.30272	1.80956	5.36685	5.49316		6.391	1.7767	5.7666	1.95629	0.658273	0.142519	1.29801	0.515754	14.3002	0.97178	13.8893	10.7133	6.64445	1.66704	4.06883	4.97741		4	1	4	102
	3	4	3	72.4021	77.8817	74.824	63.5744	57.3217	37.4277	72.0631		63.8737	20.4782	2.73401	19.4491	12.51	7.20378	1.78473	5.30626	5.41904		6.391	1.7767	5.7666	1.95629	0.658273	0.142519	1.29801	0.515754	14.0872	0.957309	13.6825	10.5537	6.5455	1.64221	4.00824	4.90329		4	1	4	102
	3	4	3	72.0896	77.7549	74.5323	63.0672	56.681	36.4762	71.7153		63.3336	20.2489	2.71842	19.2264	12.3382	7.09722	1.758	5.24101	5.33922		6.391	1.7767	5.7666	1.95629	0.658273	0.142519	1.29801	0.515754	13.8579	0.941725	13.4598	10.3819	6.43895	1.61548	3.94299	4.82347		4	1	4	102
	3	4	3	72.2467	77.8185	74.679	63.3226	57.0037	36.9556	71.8903		63.6057	20.3636	2.72621	19.3377	12.4241	7.1505	1.77137	5.27363	5.37913		6.391	1.7767	5.7666	1.95629	0.658273	0.142519	1.29801	0.515754	13.9726	0.949517	13.5711	10.4678	6.49223	1.62885	3.97562	4.86338		4	1	4	102
													0	0	0	0	0	0	0	0		0	0	0	0	0	0	0	0	0	0	0	0	0	0	0	0		4	1	4	102
	4	1	4	80.1347	86.8963	81.7868	75.4572	66.342	54.1303	87.2969		70.3457	17.2021	2.51138	16.2671	10.0557	5.68157	1.40282	4.37411	4.27874		6.391	1.7767	5.7666	1.95629	0.658273	0.142519	1.29801	0.515754	10.8111	0.734679	10.5005	8.09939	5.02329	1.2603	3.0761	3.76299		4	1	4	102
	4	1	4	78.5518	86.4302	80.293	72.8934	62.4429	48.7206	86.1535		66.9307	15.9326	2.42511	15.0341	9.10461	5.09171	1.25483	4.0129	3.83688		6.391	1.7767	5.7666	1.95629	0.658273	0.142519	1.29801	0.515754	9.54164	0.64841	9.26752	7.14832	4.43344	1.11231	2.71489	3.32112		4	1	4	102
	4	1	4	80.1347	86.8963	81.7868	75.4572	66.342	54.1303	87.2969		70.3457	17.2021	2.51138	16.2671	10.0557	5.68157	1.40282	4.37411	4.27874		6.391	1.7767	5.7666	1.95629	0.658273	0.142519	1.29801	0.515754	10.8111	0.734679	10.5005	8.09939	5.02329	1.2603	3.0761	3.76299		4	2	1	0
	4	1	4	78.6397	86.4551	80.3761	73.0388	62.6661	49.0308	86.2175		67.1261	15.9982	2.42956	15.0978	9.1537	5.12215	1.26247	4.03154	3.85968		6.391	1.7767	5.7666	1.95629	0.658273	0.142519	1.29801	0.515754	9.60716	0.652862	9.33116	7.19741	4.46388	1.11995	2.73353	3.34393		4	2	1	0
	4	1	4	78.441	86.399	80.1882	72.7095	62.1601	48.3274	86.0726		66.6831	15.8507	2.41954	14.9546	9.04325	5.05365	1.24528	3.9896	3.80837		6.391	1.7767	5.7666	1.95629	0.658273	0.142519	1.29801	0.515754	9.45974	0.642844	9.18797	7.08696	4.39538	1.10277	2.69158	3.29262		4	2	1	0
	4	1	4	78.5297	86.424	80.2722	72.8568	62.3866	48.6424	86.1374		66.8815	15.9163	2.42399	15.0182	9.09234	5.0841	1.25292	4.00824	3.83118		6.391	1.7767	5.7666	1.95629	0.658273	0.142519	1.29801	0.515754	9.52526	0.647297	9.25161	7.13605	4.42583	1.1104	2.71023	3.31542		4	2	1	0
	4	1	4	79.1415	86.5994	80.8503	73.8623	63.9258	50.7804	86.582		68.229	16.3831	2.45572	15.4716	9.44208	5.30101	1.30734	4.14107	3.99367		6.391	1.7767	5.7666	1.95629	0.658273	0.142519	1.29801	0.515754	9.99211	0.679021	9.70504	7.4858	4.64274	1.16483	2.84306	3.47791		4	2	1	0
	4	1	4	79.2246	86.6236	80.9288	73.9974	64.1318	51.0662	86.6422		68.4094	16.4486	2.46017	15.5353	9.49117	5.33146	1.31498	4.15971	4.01647		6.391	1.7767	5.7666	1.95629	0.658273	0.142519	1.29801	0.515754	10.0576	0.683474	9.76868	7.53489	4.67318	1.17246	2.8617	3.50072		4	2	1	0
	4	1	4	78.8561	86.5168	80.5808	73.3955	63.2127	49.7903	86.375		67.6046	16.162	2.44069	15.2569	9.27641	5.19826	1.28157	4.07815	3.9167		6.391	1.7767	5.7666	1.95629	0.658273	0.142519	1.29801	0.515754	9.77097	0.663994	9.49026	7.32013	4.53999	1.13905	2.78014	3.40094		4	2	1	0
	4	1	4	78.3963	86.3865	80.146	72.6352	62.0457	48.1685	86.04		66.5831	15.818	2.41732	14.9227	9.01871	5.03843	1.24147	3.98027	3.79697		6.391	1.7767	5.7666	1.95629	0.658273	0.142519	1.29801	0.515754	9.42698	0.640618	9.15615	7.06242	4.38016	1.09895	2.68226	3.28121		4	2	1	0
	4	1	4	78.0092	86.279	79.7795	71.9873	61.0454	46.7768	85.7564		65.7077	15.5395	2.39839	14.6523	8.81009	4.90904	1.209	3.90104	3.70004		6.391	1.7767	5.7666	1.95629	0.658273	0.142519	1.29801	0.515754	9.14851	0.621694	8.88568	6.8538	4.25077	1.06648	2.60303	3.18429		4	2	1	0
	4	1	4	77.5114	86.144	79.3076	71.1431	59.7344	44.9509	85.3899		64.5609	15.1955	2.37502	14.3182	8.55238	4.74921	1.1689	3.80317	3.58031		6.391	1.7767	5.7666	1.95629	0.658273	0.142519	1.29801	0.515754	8.80452	0.598318	8.55157	6.59609	4.09094	1.02638	2.50515	3.06456		4	2	1	0
	4	1	4	77.2663	86.0787	79.0751	70.7231	59.0786	44.0366	85.2086		63.9874	15.0317	2.36388	14.1591	8.42966	4.6731	1.14981	3.75656	3.52329		6.391	1.7767	5.7666	1.95629	0.658273	0.142519	1.29801	0.515754	8.64071	0.587187	8.39247	6.47337	4.01483	1.00729	2.45855	3.00754		4	2	1	0
	4	1	4	78.8989	86.5291	80.6212	73.4657	63.3201	49.9395	86.4061		67.6987	16.1947	2.44292	15.2887	9.30096	5.21349	1.28538	4.08747	3.9281		6.391	1.7767	5.7666	1.95629	0.658273	0.142519	1.29801	0.515754	9.80373	0.66622	9.52208	7.34467	4.55521	1.14287	2.78946	3.41235		4	2	1	0
													0	0	0	0	0	0	0	0		0	0	0	0	0	0	0	0	0	0	0	0	0	0	0	0		4	2	1	0
	4	2	1	75.2158	82.9796	77.3837	67.8734	55.5254	41.3659	83.7877		60.1639	16.7517	2.48077	15.8296	9.7182	5.47226	1.35031	4.24594	4.12195		6.391	1.7767	5.7666	1.95629	0.658273	0.142519	1.29801	0.515754	10.3607	0.704067	10.063	7.76191	4.81399	1.20779	2.94792	3.6062		4	2	1	0
	4	2	1	75.8303	83.1759	77.9597	68.8946	57.0775	43.4453	84.2376		61.5468	17.1776	2.50971	16.2433	10.0373	5.67015	1.39996	4.36712	4.27019		6.391	1.7767	5.7666	1.95629	0.658273	0.142519	1.29801	0.515754	10.7866	0.733009	10.4767	8.08098	5.01188	1.25744	3.0691	3.75444		4	3	3	68
	4	2	1	75.3123	83.0101	77.4743	68.0348	55.7714	41.6957	83.8586		60.3831	16.8172	2.48522	15.8933	9.76729	5.50271	1.35795	4.26458	4.14476		6.391	1.7767	5.7666	1.95629	0.658273	0.142519	1.29801	0.515754	10.4262	0.70852	10.1267	7.811	4.84443	1.21543	2.96657	3.629		4	3	3	68
	4	2	1	75.094	82.9414	77.2695	67.6692	55.2139	40.9483	83.6982		59.8865	16.6698	2.4752	15.7501	9.65684	5.43421	1.34076	4.22263	4.09344		6.391	1.7767	5.7666	1.95629	0.658273	0.142519	1.29801	0.515754	10.2788	0.698502	9.98346	7.70055	4.77593	1.19824	2.92462	3.57769		4	3	3	68
	4	2	1	75.2158	82.9796	77.3837	67.8734	55.5254	41.3659	83.7877		60.1639	16.7517	2.48077	15.8296	9.7182	5.47226	1.35031	4.24594	4.12195		6.391	1.7767	5.7666	1.95629	0.658273	0.142519	1.29801	0.515754	10.3607	0.704067	10.063	7.76191	4.81399	1.20779	2.94792	3.6062		4	3	3	68
	4	2	1	75.9564	83.2169	78.0778	69.1024	57.3921	43.8664	84.3296		61.8271	17.2677	2.51583	16.3308	10.1048	5.71201	1.41046	4.39275	4.30155		6.391	1.7767	5.7666	1.95629	0.658273	0.142519	1.29801	0.515754	10.8767	0.739132	10.5642	8.14848	5.05374	1.26794	3.09474	3.7858		4	3	3	68
	4	2	1	75.5505	83.0859	77.6975	68.4314	56.3748	42.5042	84.0331		60.9207	16.981	2.49635	16.0523	9.89	5.57882	1.37704	4.31119	4.20177		6.391	1.7767	5.7666	1.95629	0.658273	0.142519	1.29801	0.515754	10.59	0.719651	10.2858	7.93372	4.92054	1.23452	3.01317	3.68602		4	3	3	68
	4	2	1	75.045	82.926	77.2235	67.5868	55.0881	40.7796	83.6622		59.7744	16.637	2.47297	15.7182	9.6323	5.41898	1.33694	4.21331	4.08204		6.391	1.7767	5.7666	1.95629	0.658273	0.142519	1.29801	0.515754	10.246	0.696275	9.95164	7.67601	4.76071	1.19442	2.9153	3.56629		4	3	3	68
	4	2	1	75.2037	82.9758	77.3723	67.8531	55.4944	41.3244	83.7788		60.1363	16.7435	2.48021	15.8217	9.71206	5.46846	1.34935	4.24361	4.1191		6.391	1.7767	5.7666	1.95629	0.658273	0.142519	1.29801	0.515754	10.3525	0.703511	10.0551	7.75578	4.81018	1.20684	2.94559	3.60335		4	3	3	68
	4	2	1	74.6202	82.7944	76.8247	66.8693	53.9895	39.3059	83.349		58.7961	16.3585	2.45405	15.4478	9.42368	5.2896	1.30448	4.13408	3.98512		6.391	1.7767	5.7666	1.95629	0.658273	0.142519	1.29801	0.515754	9.96753	0.677352	9.68117	7.46739	4.63132	1.16196	2.83607	3.46936		4	3	3	68
	4	2	1	74.075	82.6289	76.3124	65.9378	52.556	37.381	82.9453		57.5198	16.0145	2.43067	15.1137	9.16597	5.12976	1.26438	4.0362	3.86538		6.391	1.7767	5.7666	1.95629	0.658273	0.142519	1.29801	0.515754	9.62354	0.653976	9.34707	7.20968	4.47149	1.12186	2.73819	3.34963		4	3	3	68
	4	2	1	73.8071	82.549	76.0603	65.4756	51.8414	36.4207	82.746		56.8838	15.8507	2.41954	14.9546	9.04325	5.05365	1.24528	3.9896	3.80837		6.391	1.7767	5.7666	1.95629	0.658273	0.142519	1.29801	0.515754	9.45974	0.642844	9.18797	7.08696	4.39538	1.10277	2.69158	3.29262		4	3	3	68
	4	2	1	75.1672	82.9644	77.3382	67.792	55.4013	41.1995	83.752		60.0534	16.7189	2.47854	15.7978	9.69365	5.45704	1.34649	4.23661	4.11055		6.391	1.7767	5.7666	1.95629	0.658273	0.142519	1.29801	0.515754	10.3279	0.701841	10.0312	7.73737	4.79877	1.20397	2.9386	3.5948		4	3	3	68
	4	2	1	75.3364	83.0177	77.4968	68.0749	55.8325	41.7775	83.8762		60.4375	16.8336	2.48633	15.9092	9.77956	5.51032	1.35986	4.26924	4.15046		6.391	1.7767	5.7666	1.95629	0.658273	0.142519	1.29801	0.515754	10.4426	0.709633	10.1426	7.82327	4.85204	1.21734	2.97123	3.63471		4	3	3	68
													0	0	0	0	0	0	0	0		0	0	0	0	0	0	0	0	0	0	0	0	0	0	0	0		4	3	3	68
	4	3	3	83.7546	90.0323	85.337	77.2681	73.4856	62.5221	82.1419		77.077	19.1307	2.83421	18.0773	11.096	6.24749	1.54157	4.8485	4.70592		7.304	2.03051	6.5904	2.23575	0.752312	0.162879	1.48344	0.589433	11.8267	0.803694	11.4869	8.86024	5.49518	1.3787	3.36506	4.11648		4	4	2	34
	4	3	3	83.5433	89.9733	85.1408	76.8846	72.992	61.8125	81.8807		76.6527	18.885	2.81751	17.8387	10.9119	6.13332	1.51293	4.77859	4.62039		7.304	2.03051	6.5904	2.23575	0.752312	0.162879	1.48344	0.589433	11.581	0.786997	11.2483	8.67616	5.38101	1.35005	3.29515	4.03096		4	4	2	34
	4	3	3	83.9199	90.0791	85.4902	77.5658	73.8676	63.071	82.3456		77.4055	19.3273	2.84756	18.2683	11.2433	6.33882	1.56449	4.90443	4.77433		7.304	2.03051	6.5904	2.23575	0.752312	0.162879	1.48344	0.589433	12.0233	0.817052	11.6779	9.0075	5.58651	1.40161	3.42099	4.1849		4	4	2	34
	4	3	3	84.2339	90.1694	85.7812	78.1268	74.5847	64.1007	82.7312		78.0223	19.7122	2.87372	18.6421	11.5316	6.51768	1.60936	5.01396	4.90832		7.304	2.03051	6.5904	2.23575	0.752312	0.162879	1.48344	0.589433	12.4082	0.843211	12.0517	9.29589	5.76537	1.44648	3.53052	4.31889		4	4	2	34
	4	3	3	84.1549	90.1465	85.708	77.9863	74.4054	63.8433	82.6344		77.868	19.6139	2.86704	18.5467	11.458	6.47202	1.59791	4.986	4.87411		7.304	2.03051	6.5904	2.23575	0.752312	0.162879	1.48344	0.589433	12.3099	0.836532	11.9563	9.22226	5.7197	1.43503	3.50255	4.28468		4	4	2	34
	4	3	3	84.4726	90.2394	86.0022	78.5491	75.1222	64.8718	83.0232		78.4846	20.0153	2.89432	18.9365	11.7587	6.65849	1.64469	5.10018	5.0138		7.304	2.03051	6.5904	2.23575	0.752312	0.162879	1.48344	0.589433	12.7113	0.863804	12.3461	9.52292	5.90617	1.48181	3.61674	4.42436		4	4	2	34
	4	3	3	83.7963	90.0441	85.3756	77.3432	73.5821	62.6608	82.1933		77.16	19.1799	2.83755	18.1251	11.1328	6.27032	1.5473	4.86249	4.72302		7.304	2.03051	6.5904	2.23575	0.752312	0.162879	1.48344	0.589433	11.8759	0.807034	11.5347	8.89705	5.51801	1.38442	3.37904	4.13359		4	4	2	34
	4	3	3	83.6918	90.0147	85.2787	77.1544	73.3394	62.312	82.0644		76.9514	19.057	2.8292	18.0058	11.0408	6.21324	1.53298	4.82753	4.68026		7.304	2.03051	6.5904	2.23575	0.752312	0.162879	1.48344	0.589433	11.753	0.798685	11.4154	8.80502	5.46093	1.3701	3.34409	4.09083		4	4	2	34
	4	3	3	84.1416	90.1427	85.6957	77.9627	74.3753	63.8	82.6181		77.8421	19.5976	2.86593	18.5308	11.4457	6.46441	1.596	4.98134	4.86841		7.304	2.03051	6.5904	2.23575	0.752312	0.162879	1.48344	0.589433	12.2936	0.835419	11.9404	9.20999	5.71209	1.43312	3.49789	4.27898		4	4	2	34
	4	3	3	84.2991	90.1884	85.8416	78.2426	74.7323	64.3124	82.8111		78.1492	19.7941	2.87929	18.7217	11.593	6.55574	1.61891	5.03726	4.93683		7.304	2.03051	6.5904	2.23575	0.752312	0.162879	1.48344	0.589433	12.4901	0.848777	12.1313	9.35725	5.80343	1.45603	3.55382	4.34739		4	4	2	34
	4	3	3	84.3574	90.2054	85.8956	78.3458	74.8636	64.5008	82.8824		78.2622	19.8678	2.8843	18.7933	11.6482	6.58999	1.6275	5.05824	4.96248		7.304	2.03051	6.5904	2.23575	0.752312	0.162879	1.48344	0.589433	12.5638	0.853786	12.2029	9.41247	5.83768	1.46462	3.5748	4.37305		4	4	2	34
	4	3	3	84.2076	90.1618	85.7569	78.0802	74.5252	64.0153	82.6991		77.9711	19.6795	2.8715	18.6103	11.5071	6.50246	1.60554	5.00464	4.89692		7.304	2.03051	6.5904	2.23575	0.752312	0.162879	1.48344	0.589433	12.3755	0.840985	12.0199	9.27134	5.75015	1.44267	3.5212	4.30748		4	4	2	34
	4	3	3	84.2011	90.1599	85.7508	78.0685	74.5103	63.9939	82.691		77.9583	19.6713	2.87094	18.6024	11.501	6.49865	1.60459	5.00231	4.89407		7.304	2.03051	6.5904	2.23575	0.752312	0.162879	1.48344	0.589433	12.3673	0.840428	12.012	9.26521	5.74634	1.44171	3.51887	4.30463		4	4	2	34
	4	3	3	84.8326	90.347	86.3352	79.1793	75.9204	66.016	83.4615		79.1715	20.4903	2.9266	19.3979	12.1146	6.87921	1.70007	5.23535	5.17914		7.304	2.03051	6.5904	2.23575	0.752312	0.162879	1.48344	0.589433	13.1863	0.896086	12.8075	9.8788	6.1269	1.53719	3.7519	4.58971		4	4	2	34
													0	0	0	0	0	0	0	0		0	0	0	0	0	0	0	0	0	0	0	0	0	0	0	0
	4	4	2	72.6288	78.157	74.8141	68.1702	48.3956	36.2219	94.3393		79.923	21.0472	2.96444	19.9388	12.5318	7.13798	1.76499	5.39381	5.37299		7.304	2.03051	6.5904	2.23575	0.752312	0.162879	1.48344	0.589433	13.7432	0.933933	13.3484	10.296	6.38567	1.60211	3.91037	4.78356
	4	4	2	73.0586	78.3238	75.2195	68.7966	49.4995	37.6058	94.4378		80.3504	21.383	2.98726	20.265	12.7834	7.29401	1.80414	5.48936	5.48987		7.304	2.03051	6.5904	2.23575	0.752312	0.162879	1.48344	0.589433	14.079	0.956752	13.6746	10.5476	6.5417	1.64126	4.00591	4.90044
	4	4	2	72.8296	78.2346	75.0036	68.4636	48.9131	36.8708	94.3854		52.8697	21.2029	2.97502	20.0899	12.6484	7.21029	1.78313	5.43809	5.42716		7.304	2.03051	6.5904	2.23575	0.752312	0.162879	1.48344	0.589433	13.8989	0.944508	13.4996	10.4126	6.45798	1.62025	3.95465	4.83772
	4	4	2	73.1512	78.3601	75.3067	68.9309	49.7355	37.9015	94.459		53.6248	21.4568	2.99227	20.3366	12.8386	7.32826	1.81273	5.51033	5.51553		7.304	2.03051	6.5904	2.23575	0.752312	0.162879	1.48344	0.589433	14.1528	0.961762	13.7462	10.6028	6.57595	1.64985	4.02689	4.9261
	4	4	2	73.535	78.512	75.6684	69.485	50.7082	39.12	94.5466		54.5181	21.768	3.01342	20.6388	13.0718	7.47287	1.84901	5.59888	5.62386		7.304	2.03051	6.5904	2.23575	0.752312	0.162879	1.48344	0.589433	14.464	0.982911	14.0484	10.836	6.72056	1.68613	4.11544	5.03442
	4	4	2	73.8402	78.6343	75.9557	69.9227	51.4742	40.0792	94.6161		55.2218	22.0219	3.03068	20.8854	13.262	7.59084	1.87861	5.67113	5.71223		7.304	2.03051	6.5904	2.23575	0.752312	0.162879	1.48344	0.589433	14.7179	1.00017	14.295	11.0262	6.83853	1.71573	4.18768	5.1228
	4	4	2	72.9134	78.2672	75.0825	68.5855	49.1279	37.14	94.4046		53.0669	21.2684	2.97947	20.1536	12.6975	7.24073	1.79077	5.45673	5.44996		7.304	2.03051	6.5904	2.23575	0.752312	0.162879	1.48344	0.589433	13.9644	0.94896	13.5632	10.4617	6.48842	1.62789	3.97329	4.86053
	4	4	2	72.6819	78.1775	74.8642	68.248	48.5328	36.394	94.3515		52.5205	21.0882	2.96723	19.9786	12.5625	7.15701	1.76977	5.40546	5.38725		7.304	2.03051	6.5904	2.23575	0.752312	0.162879	1.48344	0.589433	13.7842	0.936716	13.3882	10.3267	6.4047	1.60689	3.92202	4.79781
	4	4	2	72.7137	78.1897	74.8942	68.2944	48.6148	36.4967	94.3588		52.5958	21.1128	2.9689	20.0024	12.5809	7.16843	1.77263	5.41245	5.3958		7.304	2.03051	6.5904	2.23575	0.752312	0.162879	1.48344	0.589433	13.8088	0.938385	13.412	10.3451	6.41612	1.60975	3.92901	4.80636
	4	4	2	72.0967	77.9542	74.3119	67.3878	47.0113	34.4853	94.2169		51.1239	20.6459	2.93717	19.549	12.2311	6.95151	1.71821	5.27962	5.2333		7.304	2.03051	6.5904	2.23575	0.752312	0.162879	1.48344	0.589433	13.3419	0.906661	12.9586	9.99538	6.1992	1.55533	3.79618	4.64387
	4	4	2	71.9856	77.9123	74.207	67.2234	46.7197	34.1193	94.1912		50.8562	20.564	2.93161	19.4695	12.1698	6.91346	1.70866	5.25632	5.2048		7.304	2.03051	6.5904	2.23575	0.752312	0.162879	1.48344	0.589433	13.26	0.901095	12.8791	9.93402	6.16114	1.54578	3.77288	4.61536
	4	4	2	72.8611	78.2468	75.0332	68.5095	48.9939	36.972	94.3926		52.9438	21.2274	2.97669	20.1138	12.6668	7.2217	1.786	5.44508	5.43571		7.304	2.03051	6.5904	2.23575	0.752312	0.162879	1.48344	0.589433	13.9234	0.946178	13.5234	10.431	6.46939	1.62312	3.96164	4.84628
	4	4	2	72.1409	77.9709	74.3537	67.4531	47.1271	34.6306	94.2271		51.2302	20.6787	2.9394	19.5808	12.2557	6.96673	1.72203	5.28894	5.24471		7.304	2.03051	6.5904	2.23575	0.752312	0.162879	1.48344	0.589433	13.3747	0.908887	12.9904	10.0199	6.21442	1.55915	3.8055	4.65527
	4	4	2	72.5647	78.1324	74.7537	68.0765	48.23	36.0142	94.3246		52.2425	20.9981	2.96111	19.8911	12.495	7.11515	1.75926	5.37983	5.35589		7.304	2.03051	6.5904	2.23575	0.752312	0.162879	1.48344	0.589433	13.6941	0.930593	13.3007	10.2592	6.36284	1.59638	3.89639	4.76645
[truncated: 9 more columns]

## Sheet: Final digestibility & others
																																				not correct											1	for analysis
	Corrected			Digestibility		Digestibility			Digestibility						Total DMI			for analysis							concentrate DMI											Hay dry matter intake									Corrected			Digestibility
	Parity	Period	Trt	DMI	CPI	OMI	Ash	NDFI	ADF	ADLI	Hem	Cell		DMI	CPI	OMI	Ash	NDFI	ADF	ADLI	Hem	Cell	milk yeild(L/d)		DMI	CPI	OMI	Ash	NDFI	ADF	ADLI	Hem	Cell		DMI	CPI	OMI	Ash	NDFI	ADFI	ADLI	Hem	cell		Period	Parity	Trt	DM	CP
	1	1	2	74.6483	78.7917	76.8384	72.0051	71.4258	66.2409	48.0739	78.3202	72.2115		13.4023	1.86961	12.7024	1.62756	8.01798	4.57636	1.132	3.44163	3.44435	7		4.565	1.26907	4.119	0.446001	1.39735	0.470195	0.1018	0.927152	0.368395		8.83728	0.600544	8.58339	1.18156	6.62064	4.10616	1.0302	2.51447	3.07596		1	1	2	72.8784	75.7018
	1	1	2	74.3663	65.1793	60.0152	71.6619	49.5565	65.7279	47.2734	91.0189	68.2074		13.2549	1.8596	12.5592	1.60785	7.90754	4.50786	1.11482	3.39968	3.39304	8		4.565	1.26907	4.119	0.446001	1.39735	0.470195	0.1018	0.927152	0.368395		8.68986	0.590526	8.4402	1.16185	6.51019	4.03766	1.01302	2.47253	3.02465		2	1	3	72.2195	75.9464
	1	1	2	73.2765	64.4776	79.8522	70.3282	71.1467	63.7056	44.1145	77.6457	69.7053		12.7143	1.82286	12.0342	1.53558	7.50257	4.25669	1.0518	3.24587	3.20489	9		4.565	1.26907	4.119	0.446001	1.39735	0.470195	0.1018	0.927152	0.368395		8.1493	0.553792	7.91518	1.08957	6.10522	3.7865	0.950001	2.31872	2.8365		3	1	1	77.0795	81.569
	1	1	2	71.9008	63.6337	59.7289	68.6279	51.5498	61.0599	39.9733	64.2519	56.4763		12.0918	1.78056	11.4296	1.45235	7.03624	3.96747	0.979238	3.06877	2.98823	9		4.565	1.26907	4.119	0.446001	1.39735	0.470195	0.1018	0.927152	0.368395		7.52684	0.511492	7.3106	1.00635	5.63889	3.49728	0.877438	2.14161	2.61984		4	1	4	58.5914	65.1054
	1	1	2	74.0455	64.9696	62.8807	71.2706	56.2087	65.1393	46.3546	67.283	61.0137		13.0911	1.84846	12.4001	1.58595	7.78482	4.43175	1.09572	3.35307	3.33603	9		4.565	1.26907	4.119	0.446001	1.39735	0.470195	0.1018	0.927152	0.368395		8.52605	0.579395	8.2811	1.13995	6.38747	3.96155	0.993921	2.42592	2.96763		1	2	3	74.691	89.1915
	1	1	2	74.1103	65.0118	62.9757	71.3497	56.3464	65.2586	46.5409	67.3737	61.1466		13.1238	1.85069	12.4319	1.59033	7.80936	4.44697	1.09954	3.36239	3.34743	9		4.565	1.26907	4.119	0.446001	1.39735	0.470195	0.1018	0.927152	0.368395		8.55881	0.581621	8.31292	1.14433	6.41202	3.97677	0.99774	2.43524	2.97903		2	2	4	76.8187	89.3035
	1	1	2	74.9695	65.5811	64.2344	72.3952	58.1547	66.8203	48.9777	68.5717	62.885		13.5743	1.8813	12.8694	1.65056	8.14684	4.65627	1.15205	3.49056	3.50422	9		4.565	1.26907	4.119	0.446001	1.39735	0.470195	0.1018	0.927152	0.368395		9.00928	0.612232	8.75044	1.20456	6.74949	4.18608	1.05025	2.56341	3.13583		3	2	2	80.2398	85.2529
	1	1	2	73.9641	64.9168	62.7613	71.1711	56.0355	64.989	46.1198	67.1689	60.8465		13.0501	1.84568	12.3603	1.58047	7.75414	4.41272	1.09095	3.34142	3.32177	9		4.565	1.26907	4.119	0.446001	1.39735	0.470195	0.1018	0.927152	0.368395		8.4851	0.576612	8.24133	1.13447	6.35679	3.94252	0.989147	2.41427	2.95338		4	2	1	65.1091	70.3142
	1	1	2	75.8299	66.1716	65.4929	73.435	59.935	68.3466	51.3562	69.7627	64.5848		14.0575	1.91414	13.3388	1.71516	8.50885	4.8808	1.20838	3.62806	3.67241	7		4.565	1.26907	4.119	0.446001	1.39735	0.470195	0.1018	0.927152	0.368395		9.4925	0.64507	9.21979	1.26916	7.11151	4.4106	1.10658	2.7009	3.30402		1	3	1	78.7777	83.5162
	1	1	2	75.6311	66.0333	65.2024	73.1954	59.5264	67.9973	50.8121	69.4883	64.1957		13.9428	1.90635	13.2274	1.69983	8.42295	4.82752	1.19502	3.59543	3.6325	8		4.565	1.26907	4.119	0.446001	1.39735	0.470195	0.1018	0.927152	0.368395		9.37784	0.637278	9.10842	1.25383	7.02561	4.35733	1.09322	2.66828	3.26411		2	3	2	71.9571	78.4828
	1	1	2	73.5659	64.6611	62.1771	70.6836	55.1844	64.249	44.9638	66.61	60.0231		12.8535	1.83232	12.1694	1.55419	7.60688	4.32139	1.06803	3.28549	3.25335	9		4.565	1.26907	4.119	0.446001	1.39735	0.470195	0.1018	0.927152	0.368395		8.28853	0.563254	8.05041	1.10819	6.20953	3.85119	0.966232	2.35834	2.88496		3	3	4	81.1046	85.7554
	1	1	2	74.4767	65.2521	63.5127	71.7964	57.1212	65.9292	47.5877	67.8856	61.893		13.3122	1.86349	12.6149	1.61551	7.95049	4.5345	1.1215	3.41599	3.413	9		4.565	1.26907	4.119	0.446001	1.39735	0.470195	0.1018	0.927152	0.368395		8.74719	0.594422	8.49589	1.16951	6.55314	4.0643	1.0197	2.48884	3.0446		4	3	3	61.9673	72.4965
	1	1	2	74.3663	65.1793	63.3509	71.6619	56.8883	65.7279	47.2734	67.7315	61.6689		13.2549	1.8596	12.5592	1.60785	7.90754	4.50786	1.11482	3.39968	3.39304	7		4.565	1.26907	4.119	0.446001	1.39735	0.470195	0.1018	0.927152	0.368395		8.68986	0.590526	8.4402	1.16185	6.51019	4.03766	1.01302	2.47253	3.02465		1	4	4	77.6178	85.8314
	1	1	2	74.8937	65.5301	64.1236	72.3033	57.9965	66.6841	48.7654	68.4664	62.7334		13.5333	1.87852	12.8297	1.64508	8.11616	4.63724	1.14728	3.47891	3.48997	9		4.565	1.26907	4.119	0.446001	1.39735	0.470195	0.1018	0.927152	0.368395		8.96832	0.60945	8.71067	1.19908	6.71881	4.16705	1.04548	2.55176	3.12157		2	4	1	68.631	79.882
	1	1	2	74.2889	66.0992	65.2247	71.5632	58.3626	65.5625	47.0133	70.827	63.3994		13.2326	1.85809	12.5376	1.60488	7.89088	4.49753	1.11222	3.39335	3.3853	8.42857		4.565	1.26907	4.119	0.446001	1.39735	0.470195	0.1018	0.927152	0.368395		8.66762	0.589015	8.41861	1.15888	6.49354	4.02733	1.01042	2.4662	3.01691		3	4	3	78.5929	87.5904
	1	2	3	76.2615	79.8721	78.3068	73.7596	71.8664	66.891	49.5529	78.4651	72.5877		15.9206	2.23252	15.0854	1.93139	9.50009	5.41628	1.3395	4.08381	4.07678	10		5.478	1.52288	4.9428	0.535201	1.67682	0.564234	0.122159	1.11258	0.442075		10.4426	0.709633	10.1426	1.39619	7.82327	4.85204	1.21734	2.97123	3.63471		4	4	2	61.0642	71.7682
	1	2	3	76.2249	79.8571	78.2725	73.7149	71.8118	66.8211	49.4448	78.4282	72.5301		15.896	2.23085	15.0615	1.9281	9.48168	5.40486	1.33663	4.07682	4.06823	9		5.478	1.52288	4.9428	0.535201	1.67682	0.564234	0.122159	1.11258	0.442075		10.418	0.707963	10.1187	1.3929	7.80486	4.84063	1.21447	2.96424	3.62615
	1	2	3	75.9648	79.751	78.0288	73.3976	71.4234	66.3231	48.6748	78.1661	72.1198		15.724	2.21916	14.8944	1.90511	9.35283	5.32495	1.31658	4.02788	4.00836	11		5.478	1.52288	4.9428	0.535201	1.67682	0.564234	0.122159	1.11258	0.442075		10.246	0.696275	9.95164	1.36991	7.67601	4.76071	1.19442	2.9153	3.56629
	1	2	3	75.7245	79.654	77.8035	73.1039	71.0627	65.8595	47.9578	77.9234	71.7379		15.5684	2.20858	14.7433	1.8843	9.23624	5.25264	1.29844	3.9836	3.9542	11		5.478	1.52288	4.9428	0.535201	1.67682	0.564234	0.122159	1.11258	0.442075		10.0904	0.6857	9.8005	1.3491	7.55943	4.68841	1.17628	2.87102	3.51212
	1	2	3	74.9197	79.3364	77.0481	72.1154	69.8405	64.2809	45.5138	77.1065	70.4379		15.0688	2.17463	14.258	1.8175	8.86195	5.0205	1.2402	3.84145	3.7803	9.5		5.478	1.52288	4.9428	0.535201	1.67682	0.564234	0.122159	1.11258	0.442075		9.59078	0.651749	9.31525	1.2823	7.18514	4.45627	1.11804	2.72887	3.33823
	1	2	3	77.1999	80.2657	79.1849	74.8982	73.2486	68.653	52.2743	79.4053	74.04		16.5758	2.27704	15.7218	2.01899	9.99096	5.72072	1.41588	4.27024	4.30484	9.5		5.478	1.52288	4.9428	0.535201	1.67682	0.564234	0.122159	1.11258	0.442075		11.0978	0.754159	10.779	1.48379	8.31414	5.15649	1.29372	3.15766	3.86277						for analysis
	1	2	3	75.8894	79.7204	77.9581	73.3056	71.3105	66.1781	48.4505	78.0901	72.0004		15.6749	2.21582	14.8467	1.89854	9.31601	5.30211	1.31085	4.0139	3.99126	11		5.478	1.52288	4.9428	0.535201	1.67682	0.564234	0.122159	1.11258	0.442075		10.1969	0.692936	9.90391	1.36334	7.6392	4.73788	1.18869	2.90132	3.54918						NDFI
	1	2	3	75.7628	79.6694	77.8394	73.1507	71.1203	65.9336	48.0723	77.9621	71.7989		15.593	2.21025	14.7672	1.88759	9.25465	5.26406	1.30131	3.99059	3.96275	10		5.478	1.52288	4.9428	0.535201	1.67682	0.564234	0.122159	1.11258	0.442075		10.115	0.68737	9.82436	1.35239	7.57784	4.69982	1.17915	2.87801	3.52068						3.89088
	1	2	3	76.2615	79.8721	78.3068	73.7596	71.8664	66.891	49.5529	78.4651	72.5877		15.9206	2.23252	15.0854	1.93139	9.50009	5.41628	1.3395	4.08381	4.07678	9.5		5.478	1.52288	4.9428	0.535201	1.67682	0.564234	0.122159	1.11258	0.442075		10.4426	0.709633	10.1426	1.39619	7.82327	4.85204	1.21734	2.97123	3.63471						4.52069
	1	2	3	76.9263	80.1493	78.9291	74.5671	72.8484	68.1444	51.4892	79.132	73.6207		16.3792	2.26369	15.5308	1.99271	9.8437	5.62939	1.39296	4.21431	4.23642	11		5.478	1.52288	4.9428	0.535201	1.67682	0.564234	0.122159	1.11258	0.442075		10.9012	0.740801	10.588	1.45751	8.16688	5.06515	1.27081	3.10173	3.79435				-1		3.94932
	1	2	3	76.5272	79.9819	78.5556	74.0829	72.2605	67.395	50.3317	78.7321	73.003		16.1008	2.24476	15.2604	1.95548	9.63508	5.5	1.3605	4.13508	4.1395	11.5		5.478	1.52288	4.9428	0.535201	1.67682	0.564234	0.122159	1.11258	0.442075		10.6228	0.721878	10.3176	1.42028	7.95826	4.93577	1.23834	3.0225	3.69742						5.1914
	1	2	3	76.7402	80.0709	78.755	74.3415	72.5749	67.7961	50.9513	78.9457	73.3336		16.2482	2.25478	15.4036	1.97519	9.74552	5.5685	1.37769	4.17702	4.19081	10		5.478	1.52288	4.9428	0.535201	1.67682	0.564234	0.122159	1.11258	0.442075		10.7702	0.731896	10.4608	1.43999	8.06871	5.00427	1.25553	3.06444	3.74874				-1		2.73807
	1	2	3	77.3787	80.3426	79.3521	75.1142	73.5089	68.9831	52.7837	79.5836	74.3121		16.7068	2.28595	15.849	2.03651	10.0891	5.78161	1.43116	4.30753	4.35045	11		5.478	1.52288	4.9428	0.535201	1.67682	0.564234	0.122159	1.11258	0.442075		11.2288	0.763064	10.9062	1.50131	8.41232	5.21737	1.309	3.19494	3.90838						3.26517
	1	2	3	76.2249	79.8571	78.2725	73.7149	71.8118	66.8211	49.4448	78.4282	72.5301		15.896	2.23085	15.0615	1.9281	9.48168	5.40486	1.33663	4.07682	4.06823	10		5.478	1.52288	4.9428	0.535201	1.67682	0.564234	0.122159	1.11258	0.442075		10.418	0.707963	10.1187	1.3929	7.80486	4.84063	1.21447	2.96424	3.62615						3.59256
	1	2	3	76.2862	79.8857	78.3295	73.7876	71.8968	66.9265	49.6068	78.4881	72.6172		15.9481	2.23439	15.1121	1.93507	9.52069	5.42905	1.3427	4.09163	4.08635	10.2857		5.478	1.52288	4.9428	0.535201	1.67682	0.564234	0.122159	1.11258	0.442075		10.4701	0.711502	10.1693	1.39986	7.84387	4.86482	1.22054	2.97905	3.64428						6.20893
	1	3	1	84.5655	87.5494	85.8886	82.8846	79.8841	76.4815	69.0449	84.3693	78.9234		18.144	2.57538	17.182	2.1958	10.7613	6.1192	1.51262	4.6421	4.60658	9		6.391	1.7767	5.7666	0.624401	1.95629	0.658273	0.142519	1.29801	0.515754		11.753	0.798685	11.4154	1.5714	8.80502	5.46093	1.3701	3.34409	4.09083						4.55882
	1	3	1	84.7377	87.6163	86.05	83.0954	80.1668	76.8416	69.5258	84.563	79.2445		18.3488	2.5893	17.3808	2.22317	10.9147	6.21434	1.53649	4.70036	4.67785	11		6.391	1.7767	5.7666	0.624401	1.95629	0.658273	0.142519	1.29801	0.515754		11.9578	0.8126	11.6142	1.59877	8.95841	5.55607	1.39397	3.40235	4.16209						6.54435
	1	3	1	84.4461	87.5035	85.7766	82.7383	79.6872	76.2302	68.7092	84.2347	78.6993		18.0048	2.56592	17.0467	2.17718	10.657	6.05451	1.49639	4.60248	4.55812	11.5		6.391	1.7767	5.7666	0.624401	1.95629	0.658273	0.142519	1.29801	0.515754		11.6138	0.789223	11.2801	1.55278	8.70071	5.39623	1.35387	3.30447	4.04236						3.80864
	1	3	1	84.8325	87.6535	86.1389	83.2112	80.3216	77.0384	69.7886	84.6694	79.4201		18.4634	2.59709	17.4922	2.2385	11.0006	6.26762	1.54986	4.73298	4.71776	9		6.391	1.7767	5.7666	0.624401	1.95629	0.658273	0.142519	1.29801	0.515754		12.0724	0.820392	11.7256	1.6141	9.04432	5.60934	1.40734	3.43497	4.20201						6.5543
	1	3	1	85.2321	87.8128	86.513	83.6976	80.9692	77.8585	70.8828	85.1165	80.1517		18.963	2.63104	17.9774	2.3053	11.3749	6.49975	1.6081	4.87514	4.89165	10		6.391	1.7767	5.7666	0.624401	1.95629	0.658273	0.142519	1.29801	0.515754		12.572	0.854343	12.2108	1.6809	9.41861	5.84148	1.46558	3.57713	4.3759						4.20191
	1	3	1	84.8123	87.6455	86.1199	83.1865	80.2887	76.9965	69.7327	84.6468	79.3827		18.4389	2.59542	17.4683	2.23522	10.9822	6.2562	1.54699	4.72599	4.70921	11		6.391	1.7767	5.7666	0.624401	1.95629	0.658273	0.142519	1.29801	0.515754		12.0479	0.818722	11.7017	1.61082	9.02591	5.59793	1.40447	3.42798	4.19345						4.66736
	1	3	1	84.3393	87.4627	85.6764	82.6071	79.5102	76.004	68.4068	84.1141	78.4976		17.8819	2.55757	16.9274	2.16076	10.565	5.99742	1.48207	4.56753	4.51536	11.5		6.391	1.7767	5.7666	0.624401	1.95629	0.658273	0.142519	1.29801	0.515754		11.4909	0.780875	11.1608	1.53636	8.60867	5.33915	1.33955	3.26952	3.9996						4.73326
	1	3	1	84.1285	87.3831	85.4785	82.3476	79.1592	75.5541	67.8053	83.8755	78.0965		17.6444	2.54143	16.6967	2.129	10.387	5.88706	1.45438	4.49995	4.43268	11.5		6.391	1.7767	5.7666	0.624401	1.95629	0.658273	0.142519	1.29801	0.515754		11.2534	0.764734	10.9301	1.5046	8.43073	5.22879	1.31186	3.20194	3.91693						6.62822
	1	3	1	84.9593	87.7036	86.2576	83.3658	80.528	77.3003	70.1382	84.8115	79.6537		18.619	2.60766	17.6433	2.25931	11.1172	6.33992	1.568	4.77726	4.77192	12		6.391	1.7767	5.7666	0.624401	1.95629	0.658273	0.142519	1.29801	0.515754		12.228	0.830966	11.8767	1.63491	9.1609	5.68165	1.42548	3.47925	4.25617
	1	3	1	85.0383	87.735	86.3316	83.462	80.6561	77.4626	70.3548	84.8999	79.7985		18.7173	2.61434	17.7388	2.27245	11.1908	6.38559	1.57946	4.80523	4.80613	11		6.391	1.7767	5.7666	0.624401	1.95629	0.658273	0.142519	1.29801	0.515754		12.3263	0.837645	11.9722	1.64805	9.23453	5.72732	1.43694	3.50721	4.29038
	1	3	1	85.0774	87.7506	86.3682	83.5097	80.7196	77.5429	70.4619	84.9437	79.8701		18.7665	2.61768	17.7865	2.27902	11.2276	6.40842	1.58518	4.81921	4.82324	11.5		6.391	1.7767	5.7666	0.624401	1.95629	0.658273	0.142519	1.29801	0.515754		12.3755	0.840985	12.0199	1.65462	9.27134	5.75015	1.44267	3.5212	4.30748
	1	3	1	85.213	87.8051	86.4951	83.6744	80.9383	77.8195	70.8309	85.0951	80.1169		18.9385	2.62937	17.9536	2.30202	11.3565	6.48834	1.60523	4.86815	4.8831	11.5		6.391	1.7767	5.7666	0.624401	1.95629	0.658273	0.142519	1.29801	0.515754		12.5475	0.852673	12.187	1.67762	9.4002	5.83006	1.46272	3.57013	4.36735
	1	3	1	84.5794	87.5548	85.9016	82.9017	79.907	76.5107	69.084	84.385	78.9494		18.1604	2.5765	17.1979	2.19799	10.7736	6.12681	1.51453	4.64676	4.61228	11.5		6.391	1.7767	5.7666	0.624401	1.95629	0.658273	0.142519	1.29801	0.515754		11.7694	0.799798	11.4313	1.57359	8.81729	5.46854	1.37201	3.34875	4.09653
	1	3	1	84.8123	87.6455	86.1199	83.1865	80.2887	76.9965	69.7327	84.6468	79.3827		18.4389	2.59542	17.4683	2.23522	10.9822	6.2562	1.54699	4.72599	4.70921	12		6.391	1.7767	5.7666	0.624401	1.95629	0.658273	0.142519	1.29801	0.515754		12.0479	0.818722	11.7017	1.61082	9.02591	5.59793	1.40447	3.42798	4.19345
	1	3	1	84.7696	87.6301	86.0797	83.1335	80.216	76.9027	69.607	84.598	79.2991		18.395	2.59244	17.4257	2.22935	10.9493	6.23581	1.54188	4.71351	4.69394	11		6.391	1.7767	5.7666	0.624401	1.95629	0.658273	0.142519	1.29801	0.515754		12.004	0.81574	11.6591	1.60495	8.99304	5.57754	1.39936	3.4155	4.17818
	1	4	4	72.8169	75.4854	75.1872	70.127	71.1503	65.8676	39.6811	78.2462	74.4827		19.5527	2.67111	18.5502	2.38415	11.8167	6.77375	1.67684	5.04292	5.09691	9.5		6.391	1.7767	5.7666	0.624401	1.95629	0.658273	0.142519	1.29801	0.515754		13.1617	0.894416	12.7836	1.75975	9.86039	6.11548	1.53432	3.74491	4.58116
	1	4	4	73.8466	75.9563	76.1486	71.3634	72.493	67.5797	42.7455	79.1519	75.7573		20.3226	2.72343	19.298	2.48708	12.3935	7.13147	1.76659	5.26198	5.36488	11		6.391	1.7767	5.7666	0.624401	1.95629	0.658273	0.142519	1.29801	0.515754		13.9316	0.946734	13.5314	1.86268	10.4372	6.4732	1.62407	3.96397	4.84913
	1	4	4	73.5482	75.8179	75.8701	71.0059	72.1063	67.0879	41.8658	78.8901	75.3912		20.0933	2.70785	19.0752	2.45642	12.2216	7.02492	1.73986	5.19673	5.28506	10		6.391	1.7767	5.7666	0.624401	1.95629	0.658273	0.142519	1.29801	0.515754		13.7023	0.93115	13.3086	1.83202	10.2654	6.36664	1.59734	3.89872	4.7693
	1	4	4	73.8466	75.9563	76.1486	71.3634	72.493	67.5797	42.7455	79.1519	75.7573		20.3226	2.72343	19.298	2.48708	12.3935	7.13147	1.76659	5.26198	5.36488	11		6.391	1.7767	5.7666	0.624401	1.95629	0.658273	0.142519	1.29801	0.515754		13.9316	0.946734	13.5314	1.86268	10.4372	6.4732	1.62407	3.96397	4.84913
	1	4	4	73.6341	75.8576	75.9504	71.109	72.2179	67.23	42.1199	78.9655	75.4969		20.1588	2.7123	19.1389	2.46518	12.2707	7.05536	1.7475	5.21537	5.30786	10.5		6.391	1.7767	5.7666	0.624401	1.95629	0.658273	0.142519	1.29801	0.515754		13.7678	0.935603	13.3723	1.84078	10.3144	6.39709	1.60498	3.91736	4.79211
	1	4	4	73.4399	75.7681	75.7691	70.8761	71.9655	66.9087	41.545	78.795	75.2577		20.0114	2.70228	18.9957	2.44547	12.1603	6.98686	1.73031	5.17343	5.25655	11.5		6.391	1.7767	5.7666	0.624401	1.95629	0.658273	0.142519	1.29801	0.515754		13.6204	0.925584	13.2291	1.82107	10.204	6.32859	1.58779	3.87541	4.7408
	1	4	4	73.8466	75.9563	76.1486	71.3634	72.493	67.5797	42.7455	79.1519	75.7573		20.3226	2.72343	19.298	2.48708	12.3935	7.13147	1.76659	5.26198	5.36488	11		6.391	1.7767	5.7666	0.624401	1.95629	0.658273	0.142519	1.29801	0.515754		13.9316	0.946734	13.5314	1.86268	10.4372	6.4732	1.62407	3.96397	4.84913
	1	4	4	73.9934	76.0249	76.2855	71.5388	72.6823	67.8201	43.1755	79.2803	75.9363		20.4373	2.73122	19.4093	2.50241	12.4794	7.18475	1.77996	5.29461	5.40479	11		6.391	1.7767	5.7666	0.624401	1.95629	0.658273	0.142519	1.29801	0.515754		14.0463	0.954526	13.6427	1.87801	10.5231	6.52648	1.63744	3.99659	4.88904
	1	4	4	73.3088	75.7081	75.6467	70.7188	71.7948	66.691	41.1553	78.6797	75.0956		19.9131	2.6956	18.9002	2.43233	12.0867	6.94119	1.71885	5.14546	5.22234	12		6.391	1.7767	5.7666	0.624401	1.95629	0.658273	0.142519	1.29801	0.515754		13.5221	0.918905	13.1336	1.80793	10.1304	6.28292	1.57633	3.84745	4.70659
	1	4	4	73.2978	75.7031	75.6364	70.7056	71.7804	66.6727	41.1226	78.6701	75.082		19.9049	2.69505	18.8923	2.43123	12.0805	6.93739	1.7179	5.14313	5.21949	11		6.391	1.7767	5.7666	0.624401	1.95629	0.658273	0.142519	1.29801	0.515754		13.5139	0.918349	13.1257	1.80683	10.1242	6.27912	1.57538	3.84512	4.70374
	1	4	4	73.1986	75.6578	75.5438	70.5863	71.6508	66.5073	40.8266	78.5827	74.9589		19.8312	2.69004	18.8207	2.42138	12.0253	6.90314	1.70931	5.12216	5.19383	11.5		6.391	1.7767	5.7666	0.624401	1.95629	0.658273	0.142519	1.29801	0.515754		13.4402	0.91334	13.0541	1.79698	10.069	6.24487	1.56679	3.82415	4.67808
	1	4	4	73.0315	75.582	75.3877	70.3854	71.4322	66.2281	40.3267	78.4356	74.7511		19.7083	2.68169	18.7013	2.40495	11.9333	6.84606	1.69498	5.0872	5.15107	12		6.391	1.7767	5.7666	0.624401	1.95629	0.658273	0.142519	1.29801	0.515754		13.3173	0.904991	12.9347	1.78055	9.97697	6.18778	1.55246	3.78919	4.63532
	1	4	4	73.9097	75.9858	76.2075	71.4388	72.5744	67.6832	42.9306	79.2071	75.8343		20.3718	2.72677	19.3457	2.49365	12.4303	7.1543	1.77232	5.27596	5.38198	11		6.391	1.7767	5.7666	0.624401	1.95629	0.658273	0.142519	1.29801	0.515754		13.9808	0.950074	13.5791	1.86925	10.474	6.49603	1.6298	3.97795	4.86623
	1	4	4	73.1431	75.6326	75.492	70.5197	71.5783	66.4148	40.6609	78.5339	74.89		19.7902	2.68725	18.7809	2.4159	11.9946	6.88411	1.70453	5.11051	5.17958	11.5		6.391	1.7767	5.7666	0.624401	1.95629	0.658273	0.142519	1.29801	0.515754		13.3992	0.910557	13.0143	1.7915	10.0383	6.22584	1.56201	3.81249	4.66383
	1	4	4	73.4901	75.7923	75.8159	70.9358	72.0295	66.9893	41.689	78.8387	75.3178		20.0529	2.7051	19.036	2.45102	12.1914	7.00616	1.73515	5.18524	5.27101	11.0357		6.391	1.7767	5.7666	0.624401	1.95629	0.658273	0.142519	1.29801	0.515754		13.6619	0.928407	13.2694	1.82662	10.2351	6.34789	1.59263	3.88723	4.75525
	2	1	3	88.8755	90.8827	89.6598	89.2703	86.4432	83.9767	77.8635	89.7697	85.9887		17.0508	2.30932	16.1831	2.08251	10.3468	5.94144	1.47126	4.4054	4.47018	14		5.478	1.52288	4.9428	0.535201	1.67682	0.564234	0.122159	1.11258	0.442075		11.5728	0.78644	11.2403	1.54731	8.67003	5.37721	1.3491	3.29282	4.02811
	2	1	3	88.7512	90.8319	89.5415	89.139	86.2557	83.7371	77.5281	89.6437	85.7801		16.8624	2.29652	16.0002	2.05732	10.2057	5.85391	1.4493	4.3518	4.40462	14		5.478	1.52288	4.9428	0.535201	1.67682	0.564234	0.122159	1.11258	0.442075		11.3844	0.773639	11.0574	1.52212	8.5289	5.28968	1.32714	3.23922	3.96254
	2	1	3	87.9368	90.5123	88.7651	88.2712	85.0024	82.1216	75.2629	88.8109	84.3744		15.724	2.21916	14.8944	1.90511	9.35283	5.32495	1.31658	4.02788	4.00836	14		5.478	1.52288	4.9428	0.535201	1.67682	0.564234	0.122159	1.11258	0.442075		10.246	0.696275	9.95164	1.36991	7.67601	4.76071	1.19442	2.9153	3.56629
	2	1	3	88.7128	90.8163	89.505	89.0984	86.1976	83.6628	77.424	89.6047	85.7154		16.8051	2.29263	15.9445	2.04965	10.1628	5.82728	1.44261	4.33549	4.38466	15		5.478	1.52288	4.9428	0.535201	1.67682	0.564234	0.122159	1.11258	0.442075		11.3271	0.769743	11.0017	1.51445	8.48595	5.26304	1.32045	3.22291	3.94259
	2	1	3	88.1163	90.5808	88.9364	88.4635	85.2824	82.4846	75.7724	88.9955	84.6902		15.9615	2.2353	15.1251	1.93686	9.53077	5.43531	1.34427	4.09546	4.09103	15		5.478	1.52288	4.9428	0.535201	1.67682	0.564234	0.122159	1.11258	0.442075		10.4835	0.712416	10.1823	1.40166	7.85395	4.87107	1.22211	2.98288	3.64896
	2	1	3	86.5652	90.0218	87.4515	86.7821	82.7894	79.2094	71.1643	87.3798	81.8435		14.1187	2.11007	13.3353	1.69048	8.15019	4.57906	1.12945	3.57113	3.44962	12		5.478	1.52288	4.9428	0.535201	1.67682	0.564234	0.122159	1.11258	0.442075		8.64071	0.587187	8.39247	1.15528	6.47337	4.01483	1.00729	2.45855	3.00754
	2	1	3	88.207	90.6159	89.023	88.5605	85.4232	82.6666	76.0278	89.0886	84.8485		16.0844	2.24365	15.2445	1.95329	9.62281	5.49239	1.35859	4.13042	4.1338	14		5.478	1.52288	4.9428	0.535201	1.67682	0.564234	0.122159	1.11258	0.442075		10.6064	0.720765	10.3017	1.41809	7.94599	4.92815	1.23643	3.01784	3.69172
	2	1	3	87.9493	90.517	88.7771	88.2847	85.022	82.1471	75.2987	88.8238	84.3966		15.7404	2.22027	14.9104	1.9073	9.3651	5.33256	1.31849	4.03254	4.01406	14.5		5.478	1.52288	4.9428	0.535201	1.67682	0.564234	0.122159	1.11258	0.442075		10.2624	0.697388	9.96755	1.3721	7.68828	4.76832	1.19633	2.91996	3.57199
	2	1	3	88.7785	90.843	89.5674	89.1678	86.2969	83.7898	77.6019	89.6714	85.826		16.9034	2.29931	16.04	2.0628	10.2364	5.87294	1.45407	4.36345	4.41887	14		5.478	1.52288	4.9428	0.535201	1.67682	0.564234	0.122159	1.11258	0.442075		11.4254	0.776422	11.0972	1.52759	8.55958	5.30871	1.33191	3.25087	3.9768
	2	1	3	88.1588	90.5972	88.977	88.509	85.3484	82.57	75.8923	89.0392	84.7645		16.0189	2.2392	15.1808	1.94453	9.57372	5.46194	1.35095	4.11177	4.11099	15		5.478	1.52288	4.9428	0.535201	1.67682	0.564234	0.122159	1.11258	0.442075		10.5409	0.716312	10.238	1.40933	7.8969	4.89771	1.2288	2.99919	3.66892
	2	1	3	88.7512	90.8319	89.5415	89.139	86.2557	83.7371	77.5281	89.6437	85.7801		16.8624	2.29652	16.0002	2.05732	10.2057	5.85391	1.4493	4.3518	4.40462	15.5		5.478	1.52288	4.9428	0.535201	1.67682	0.564234	0.122159	1.11258	0.442075		11.3844	0.773639	11.0574	1.52212	8.5289	5.28968	1.32714	3.23922	3.96254
	2	1	3	88.6686	90.7985	89.4629	89.0516	86.1307	83.577	77.3038	89.5599	85.6407		16.7396	2.28817	15.8809	2.04089	10.1137	5.79683	1.43498	4.31685	4.36186	14.5		5.478	1.52288	4.9428	0.535201	1.67682	0.564234	0.122159	1.11258	0.442075		11.2616	0.765291	10.9381	1.50569	8.43686	5.2326	1.31282	3.20427	3.91978
	2	1	3	88.3377	90.6668	89.1476	88.6999	85.6248	82.9269	76.3928	89.2224	85.075		16.2646	2.25589	15.4195	1.97738	9.7578	5.57611	1.3796	4.18169	4.19651	15		5.478	1.52288	4.9428	0.535201	1.67682	0.564234	0.122159	1.11258	0.442075		10.7866	0.733009	10.4767	1.44218	8.08098	5.01188	1.25744	3.0691	3.75444
	2	1	3	88.2905	90.6483	89.1027	88.6496	85.5521	82.8332	76.2614	89.1741	84.9934		16.199	2.25144	15.3558	1.96862	9.70871	5.54567	1.37196	4.16304	4.17371	15		5.478	1.52288	4.9428	0.535201	1.67682	0.564234	0.122159	1.11258	0.442075		10.721	0.728557	10.413	1.43342	8.03189	4.98143	1.2498	3.05046	3.73163
	2	1	3	88.2928	90.6546	89.1042	88.6491	85.5446	82.8171	76.2373	89.1734	84.9798		16.2382	2.2541	15.3939	1.97386	9.73807	5.56388	1.37653	4.1742	4.18735	14.3929		5.478	1.52288	4.9428	0.535201	1.67682	0.564234	0.122159	1.11258	0.442075		10.7602	0.73122	10.4511	1.43866	8.06126	4.99964	1.25437	3.06161	3.74527
	2	2	4	86.5857	90.0719	87.5657	85.8548	82.4125	78.7738	69.2397	87.0138	81.8907		15.7688	2.41398	14.875	1.87823	8.98189	5.0156	1.23574	3.96629	3.77986	14.5		6.391	1.7767	5.7666	0.624401	1.95629	0.658273	0.142519	1.29801	0.515754		9.37784	0.637278	9.10842	1.25383	7.02561	4.35733	1.09322	2.66828	3.26411
	2	2	4	88.0449	90.5822	88.9539	87.5593	84.8454	81.9858	73.9666	88.5893	84.6171		17.6935	2.54477	16.7444	2.13557	10.4238	5.9099	1.46011	4.51393	4.44979	14.5		6.391	1.7767	5.7666	0.624401	1.95629	0.658273	0.142519	1.29801	0.515754		11.3025	0.768073	10.9778	1.51117	8.46754	5.25162	1.31759	3.21592	3.93404
	2	2	4	87.9613	90.5512	88.8746	87.4629	84.7104	81.8101	73.7087	88.5002	84.4679		17.5707	2.53642	16.6251	2.11914	10.3318	5.85281	1.44579	4.47897	4.40703	15		6.391	1.7767	5.7666	0.624401	1.95629	0.658273	0.142519	1.29801	0.515754		11.1797	0.759725	10.8585	1.49474	8.3755	5.19454	1.30327	3.18096	3.89127
	2	2	4	88.6241	90.8034	89.5025	88.2236	85.767	83.1773	75.7135	89.2025	85.6298		18.5945	2.60599	17.6195	2.25603	11.0988	6.32851	1.56513	4.77027	4.76337	14		6.391	1.7767	5.7666	0.624401	1.95629	0.658273	0.142519	1.29801	0.515754		12.2035	0.829297	11.8529	1.63162	9.14249	5.67023	1.42261	3.47226	4.24762
	2	2	4	88.4201	90.7242	89.3094	87.9904	85.4451	82.7627	75.106	88.9873	85.2774		18.2669	2.58373	17.3013	2.21222	10.8533	6.17628	1.52694	4.67706	4.64934	14		6.391	1.7767	5.7666	0.624401	1.95629	0.658273	0.142519	1.29801	0.515754		11.8759	0.807034	11.5347	1.58782	8.89705	5.51801	1.38442	3.37904	4.13359
	2	2	4	88.3941	90.7142	89.2848	87.9606	85.4038	82.7095	75.028	88.9598	85.2321		18.2259	2.58095	17.2615	2.20675	10.8227	6.15726	1.52217	4.6654	4.63509	14.5		6.391	1.7767	5.7666	0.624401	1.95629	0.658273	0.142519	1.29801	0.515754		11.8349	0.804251	11.4949	1.58235	8.86638	5.49898	1.37965	3.36739	4.11933
	2	2	4	88.006	90.5678	88.9171	87.5145	84.7827	81.9042	73.8468	88.5479	84.5478		17.6362	2.54088	16.6887	2.1279	10.3809	5.88326	1.45343	4.49762	4.42983	15		6.391	1.7767	5.7666	0.624401	1.95629	0.658273	0.142519	1.29801	0.515754		11.2452	0.764177	10.9221	1.5035	8.42459	5.22499	1.31091	3.1996	3.91408
	2	2	4	87.8992	90.5283	88.8158	87.3912	84.6098	81.679	73.5163	88.434	84.3565		17.4806	2.5303	16.5376	2.1071	10.2643	5.81095	1.43528	4.45334	4.37567	15		6.391	1.7767	5.7666	0.624401	1.95629	0.658273	0.142519	1.29801	0.515754		11.0896	0.753603	10.771	1.4827	8.30801	5.15268	1.29277	3.15533	3.85992
	2	2	4	87.8423	90.5075	88.7617	87.3253	84.5173	81.5583	73.3389	88.3732	84.254		17.3987	2.52473	16.4581	2.09615	10.2029	5.7729	1.42574	4.43004	4.34716	15		6.391	1.7767	5.7666	0.624401	1.95629	0.658273	0.142519	1.29801	0.515754		11.0077	0.748037	10.6915	1.47175	8.24665	5.11463	1.28322	3.13202	3.83141
	2	2	4	88.1054	90.6048	89.0113	87.6291	84.9428	82.1125	74.1525	88.6537	84.7248		17.7836	2.55089	16.8319	2.14762	10.4913	5.95176	1.47061	4.53956	4.48115	14		6.391	1.7767	5.7666	0.624401	1.95629	0.658273	0.142519	1.29801	0.515754		11.3926	0.774196	11.0653	1.52321	8.53504	5.29349	1.32809	3.24155	3.96539
	2	2	4	87.8251	90.5012	88.7454	87.3054	84.4893	81.5217	73.2853	88.3548	84.2229		17.3741	2.52307	16.4342	2.09286	10.1845	5.76148	1.42287	4.42304	4.33861	14.5		6.391	1.7767	5.7666	0.624401	1.95629	0.658273	0.142519	1.29801	0.515754		10.9831	0.746367	10.6676	1.46846	8.22824	5.10321	1.28035	3.12503	3.82286
	2	2	4	86.9384	90.1895	87.9021	86.271	83.0158	79.5795	70.4278	87.3988	82.5741		16.1947	2.44292	15.2887	1.93518	9.30096	5.21349	1.28538	4.08747	3.9281	15.5		6.391	1.7767	5.7666	0.624401	1.95629	0.658273	0.142519	1.29801	0.515754		9.80373	0.66622	9.52208	1.31077	7.34467	4.55521	1.14287	2.78946	3.41235
	2	2	4	87.7034	90.457	88.6298	87.1644	84.2905	81.2618	72.9034	88.2245	84.0022		17.2021	2.51138	16.2671	2.06987	10.0557	5.68157	1.40282	4.37411	4.27874	16		6.391	1.7767	5.7666	0.624401	1.95629	0.658273	0.142519	1.29801	0.515754		10.8111	0.734679	10.5005	1.44547	8.09939	5.02329	1.2603	3.0761	3.76299
	2	2	4	87.9501	90.547	88.864	87.4499	84.6922	81.7864	73.6739	88.4883	84.4477		17.5543	2.53531	16.6092	2.11695	10.3195	5.8452	1.44388	4.47431	4.40133	16		6.391	1.7767	5.7666	0.624401	1.95629	0.658273	0.142519	1.29801	0.515754		11.1633	0.758612	10.8426	1.49255	8.36323	5.18693	1.30136	3.1763	3.88557
	2	2	4	87.8786	90.525	88.7956	87.3645	84.566	81.6159	73.422	88.4091	84.3032		17.4818	2.53038	16.5387	2.10725	10.2652	5.8115	1.43542	4.45367	4.37608	14.8214		6.391	1.7767	5.7666	0.624401	1.95629	0.658273	0.142519	1.29801	0.515754		11.0908	0.753682	10.7721	1.48285	8.30889	5.15322	1.2929	3.15566	3.86032
	2	3	2	86.7425	90.239	87.9523	84.4201	83.3031	79.528	73.1641	88.1791	81.6132		19.2863	2.84478	18.2285	2.31566	11.2126	6.3198	1.55972	4.89278	4.76008	15		7.304	2.03051	6.5904	0.713601	2.23575	0.752312	0.162879	1.48344	0.589433		11.9823	0.814269	11.6381	1.60206	8.97682	5.56748	1.39684	3.40934	4.17065
	2	3	2	87.2929	90.43	88.4657	85.137	84.1858	80.7126	74.7412	88.7268	82.6718		20.1217	2.90155	19.0399	2.42735	11.8384	6.70796	1.6571	5.13048	5.05086	16		7.304	2.03051	6.5904	0.713601	2.23575	0.752312	0.162879	1.48344	0.589433		12.8177	0.87104	12.4495	1.71375	9.60268	5.95565	1.49422	3.64704	4.46142
	2	3	2	87.1675	90.3857	88.3489	84.9743	83.9866	80.4464	74.3871	88.6026	82.4338		19.9252	2.88819	18.849	2.40107	11.6912	6.61663	1.63419	5.07455	4.98244	15		7.304	2.03051	6.5904	0.713601	2.23575	0.752312	0.162879	1.48344	0.589433		12.6212	0.857682	12.2586	1.68747	9.45542	5.86431	1.47131	3.59111	4.39301
	2	3	2	87.2929	90.43	88.4657	85.137	84.1858	80.7126	74.7412	88.7268	82.6718		20.1217	2.90155	19.0399	2.42735	11.8384	6.70796	1.6571	5.13048	5.05086	15		7.304	2.03051	6.5904	0.713601	2.23575	0.752312	0.162879	1.48344	0.589433		12.8177	0.87104	12.4495	1.71375	9.60268	5.95565	1.49422	3.64704	4.46142
	2	3	2	86.6575	90.2103	87.8729	84.3088	83.1649	79.3414	72.9154	88.0941	81.4466		19.1635	2.83643	18.1092	2.29923	11.1205	6.26271	1.54539	4.85783	4.71732	15.5		7.304	2.03051	6.5904	0.713601	2.23575	0.752312	0.162879	1.48344	0.589433		11.8595	0.805921	11.5188	1.58563	8.88478	5.5104	1.38251	3.37438	4.12789
	2	3	2	86.953	90.3111	88.1488	84.6951	83.6432	79.986	73.7742	88.3893	82.0224		19.5976	2.86593	18.5308	2.35727	11.4457	6.46441	1.596	4.98134	4.86841	15		7.304	2.03051	6.5904	0.713601	2.23575	0.752312	0.162879	1.48344	0.589433		12.2936	0.835419	11.9404	1.64367	9.20999	5.71209	1.43312	3.49789	4.27898
	2	3	2	87.2877	90.4282	88.4609	85.1303	84.1776	80.7017	74.7267	88.7217	82.662		20.1136	2.901	19.0319	2.42626	11.8323	6.70415	1.65615	5.12815	5.04801	15.5		7.304	2.03051	6.5904	0.713601	2.23575	0.752312	0.162879	1.48344	0.589433		12.8096	0.870483	12.4415	1.71266	9.59655	5.95184	1.49327	3.64471	4.45857
	2	3	2	86.5424	90.1717	87.7654	84.1579	82.977	79.0873	72.5766	87.9787	81.2196		18.9997	2.8253	17.9501	2.27733	10.9978	6.1866	1.5263	4.81122	4.6603	15		7.304	2.03051	6.5904	0.713601	2.23575	0.752312	0.162879	1.48344	0.589433		11.6957	0.794789	11.3597	1.56373	8.76207	5.43429	1.36342	3.32778	4.07087
	2	3	2	87.4764	90.4956	88.6366	85.3745	84.4754	81.0987	75.2545	88.9082	83.0168		20.4166	2.92159	19.3263	2.46678	12.0593	6.84496	1.69147	5.21437	5.15348	14		7.304	2.03051	6.5904	0.713601	2.23575	0.752312	0.162879	1.48344	0.589433		13.1126	0.891077	12.7359	1.75318	9.82358	6.09265	1.52859	3.73093	4.56405
	2	3	2	87.2774	90.4245	88.4512	85.1169	84.1612	80.6798	74.6975	88.7114	82.6424		20.0972	2.89988	19.016	2.42407	11.82	6.69654	1.65424	5.12349	5.0423	13		7.304	2.03051	6.5904	0.713601	2.23575	0.752312	0.162879	1.48344	0.589433		12.7932	0.86937	12.4256	1.71047	9.58428	5.94423	1.49136	3.64005	4.45287
	2	3	2	87.4209	90.4757	88.585	85.3028	84.3881	80.9824	75.0999	88.8534	82.9129		20.3265	2.91547	19.2388	2.45473	11.9918	6.8031	1.68097	5.18874	5.12213	14		7.304	2.03051	6.5904	0.713601	2.23575	0.752312	0.162879	1.48344	0.589433		13.0225	0.884954	12.6484	1.74113	9.75608	6.05078	1.51809	3.7053	4.53269
	2	3	2	86.953	90.3111	88.1488	84.6951	83.6432	79.986	73.7742	88.3893	82.0224		19.5976	2.86593	18.5308	2.35727	11.4457	6.46441	1.596	4.98134	4.86841	11.5		7.304	2.03051	6.5904	0.713601	2.23575	0.752312	0.162879	1.48344	0.589433		12.2936	0.835419	11.9404	1.64367	9.20999	5.71209	1.43312	3.49789	4.27898
	2	3	2	86.554	90.1756	87.7763	84.1731	82.996	79.113	72.6108	87.9904	81.2425		19.0161	2.82641	17.966	2.27952	11.0101	6.19421	1.52821	4.81588	4.66601	14		7.304	2.03051	6.5904	0.713601	2.23575	0.752312	0.162879	1.48344	0.589433		11.7121	0.795902	11.3756	1.56592	8.77434	5.4419	1.36533	3.33244	4.07657
	2	3	2	87.4209	90.4757	88.585	85.3028	84.3881	80.9824	75.0999	88.8534	82.9129		20.3265	2.91547	19.2388	2.45473	11.9918	6.8031	1.68097	5.18874	5.12213	15		7.304	2.03051	6.5904	0.713601	2.23575	0.752312	0.162879	1.48344	0.589433		13.0225	0.884954	12.6484	1.74113	9.75608	6.05078	1.51809	3.7053	4.53269
	2	3	2	87.0742	90.3546	88.2617	84.8518	83.834	80.2399	74.1117	88.5089	82.2494		19.7935	2.87925	18.7211	2.38347	11.5926	6.55547	1.61884	5.0371	4.93662	14.5357		7.304	2.03051	6.5904	0.713601	2.23575	0.752312	0.162879	1.48344	0.589433		12.4895	0.848737	12.1307	1.66987	9.35681	5.80315	1.45596	3.55366	4.34719
	2	4	1	79.3922	82.4711	80.6537	81.3537	73.8437	69.9112	52.4718	79.0871	75.6443		21.6779	3.0073	20.5513	2.63541	13.0043	7.43101	1.83851	5.57325	5.5925	15.5		7.304	2.03051	6.5904	0.713601	2.23575	0.752312	0.162879	1.48344	0.589433		14.3739	0.976789	13.9609	1.92181	10.7685	6.6787	1.67563	4.08981	5.00307
	2	4	1	79.2511	82.4126	80.5179	81.2132	73.6197	69.6313	52.0233	78.9285	75.4188		21.5305	2.99728	20.4081	2.6157	12.8938	7.36251	1.82132	5.5313	5.54119	15		7.304	2.03051	6.5904	0.713601	2.23575	0.752312	0.162879	1.48344	0.589433		14.2265	0.966771	13.8177	1.9021	10.6581	6.6102	1.65844	4.04786	4.95175
	2	4	1	79.2116	82.3962	80.4799	81.1738	73.5568	69.5526	51.8972	78.884	75.3554		21.4895	2.9945	20.3684	2.61023	12.8631	7.34348	1.81655	5.51965	5.52693	14		7.304	2.03051	6.5904	0.713601	2.23575	0.752312	0.162879	1.48344	0.589433		14.1855	0.963988	13.778	1.89663	10.6274	6.59117	1.65367	4.03621	4.9375
	2	4	1	79.6536	82.5808	80.905	81.6135	74.2567	70.4261	53.2964	79.3803	76.0593		21.9564	3.02622	20.8218	2.67265	13.2129	7.5604	1.87097	5.65248	5.68942	14		7.304	2.03051	6.5904	0.713601	2.23575	0.752312	0.162879	1.48344	0.589433		14.6524	0.995713	14.2314	1.95904	10.9771	6.80808	1.70809	4.16904	5.09999
	2	4	1	79.9968	82.7269	81.2348	81.9536	74.7951	71.0954	54.3676	79.764	76.5986		22.3331	3.05183	21.1877	2.72302	13.4951	7.73545	1.91489	5.75968	5.82056	15		7.304	2.03051	6.5904	0.713601	2.23575	0.752312	0.162879	1.48344	0.589433		15.0291	1.02132	14.5973	2.00942	11.2594	6.98314	1.75201	4.27624	5.23113
	2	4	1	79.5468	82.5358	80.8023	81.5074	74.0883	70.2163	52.9604	79.2606	75.8901		21.8417	3.01843	20.7104	2.65731	13.127	7.50712	1.8576	5.61986	5.64951	15.5		7.304	2.03051	6.5904	0.713601	2.23575	0.752312	0.162879	1.48344	0.589433		14.5377	0.987921	14.12	1.94371	10.8912	6.75481	1.69473	4.13642	5.06008
	2	4	1	79.7292	82.6127	80.9777	81.6885	74.3757	70.5743	53.5336	79.4649	76.1786		22.0383	3.03179	20.9014	2.6836	13.2742	7.59845	1.88052	5.67579	5.71793	15		7.304	2.03051	6.5904	0.713601	2.23575	0.752312	0.162879	1.48344	0.589433		14.7343	1.00128	14.311	1.96999	11.0385	6.84614	1.71764	4.19234	5.1285
	2	4	1	79.6079	82.5615	80.8611	81.5682	74.1848	70.3366	53.153	79.3291	75.9871		21.9072	3.02289	20.7741	2.66607	13.1761	7.53756	1.86524	5.6385	5.67232	14		7.304	2.03051	6.5904	0.713601	2.23575	0.752312	0.162879	1.48344	0.589433		14.6032	0.992373	14.1837	1.95247	10.9403	6.78525	1.70236	4.15506	5.08289
	2	4	1	79.2036	82.3929	80.4723	81.1659	73.5442	69.5368	51.8719	78.8751	75.3427		21.4813	2.99394	20.3604	2.60913	12.857	7.33968	1.81559	5.51732	5.52408	15		7.304	2.03051	6.5904	0.713601	2.23575	0.752312	0.162879	1.48344	0.589433		14.1773	0.963431	13.77	1.89553	10.6212	6.58736	1.65272	4.03388	4.93465
	2	4	1	80.4415	82.92	81.6616	82.3926	75.4862	71.9509	55.736	80.2592	77.2883		22.8409	3.08633	21.6809	2.79091	13.8756	7.97139	1.97409	5.90416	5.99731	15		7.304	2.03051	6.5904	0.713601	2.23575	0.752312	0.162879	1.48344	0.589433		15.5369	1.05582	15.0905	2.07731	11.6398	7.21908	1.81121	4.42072	5.40787
	2	4	1	80.4695	82.9323	81.6885	82.4202	75.5295	72.0044	55.8214	80.2903	77.3314		22.8737	3.08856	21.7128	2.79529	13.9001	7.98662	1.97791	5.91349	6.00871	15		7.304	2.03051	6.5904	0.713601	2.23575	0.752312	0.162879	1.48344	0.589433		15.5697	1.05805	15.1224	2.08169	11.6643	7.2343	1.81503	4.43004	5.41928
	2	4	1	79.6763	82.5904	80.9268	81.636	74.2925	70.4707	53.3678	79.4057	76.0952		21.9809	3.02789	20.8457	2.67593	13.2313	7.57181	1.87384	5.65947	5.69798	15.5		7.304	2.03051	6.5904	0.713601	2.23575	0.752312	0.162879	1.48344	0.589433		14.6769	0.997382	14.2553	1.96233	10.9955	6.8195	1.71096	4.17603	5.10854
	2	4	1	79.5391	82.5326	80.7949	81.4998	74.0761	70.2012	52.9362	79.252	75.878		21.8335	3.01788	20.7025	2.65622	13.1208	7.50331	1.85665	5.61753	5.64666	14		7.304	2.03051	6.5904	0.713601	2.23575	0.752312	0.162879	1.48344	0.589433		14.5295	0.987364	14.1121	1.94262	10.8851	6.751	1.69377	4.13409	5.05723
	2	4	1	79.2511	82.4126	80.5179	81.2132	73.6197	69.6313	52.0233	78.9285	75.4188		21.5305	2.99728	20.4081	2.6157	12.8938	7.36251	1.82132	5.5313	5.54119	15		7.304	2.03051	6.5904	0.713601	2.23575	0.752312	0.162879	1.48344	0.589433		14.2265	0.966771	13.8177	1.9021	10.6581	6.6102	1.65844	4.04786	4.95175
	2	4	1	79.6407	82.577	80.8925	81.6	74.2335	70.3956	53.2471	79.365	76.0348		21.9511	3.02587	20.8167	2.67194	13.2089	7.55795	1.87036	5.65099	5.68759	14.8214		7.304	2.03051	6.5904	0.713601	2.23575	0.752312	0.162879	1.48344	0.589433		14.6471	0.995355	14.2263	1.95834	10.9732	6.80564	1.70748	4.16754	5.09816
	3	1	1	83.2607	87.0054	84.7396	81.2499	79.2649	72.896	62.3172	87.7295	76.3726		16.0516	2.24142	15.2126	1.94891	9.59826	5.47717	1.35477	4.1211	4.12239	10		5.478	1.52288	4.9428	0.535201	1.67682	0.564234	0.122159	1.11258	0.442075		10.5736	0.718538	10.2698	1.41371	7.92145	4.91293	1.23261	3.00851	3.68032
	3	1	1	81.8633	86.4992	83.4313	79.5116	77.0495	69.7191	57.8295	86.5839	73.6178		14.8149	2.15738	14.0114	1.78356	8.67174	4.90253	1.2106	3.76921	3.69193	11		5.478	1.52288	4.9428	0.535201	1.67682	0.564234	0.122159	1.11258	0.442075		9.33689	0.634495	9.06864	1.24836	6.99493	4.3383	1.08844	2.65663	3.24986
	3	1	1	83.7095	87.1774	85.1587	81.8021	79.9568	73.8762	63.6987	88.0931	77.2232		16.4939	2.27148	15.6422	2.00804	9.9296	5.68267	1.40633	4.24694	4.27633	10.5		5.478	1.52288	4.9428	0.535201	1.67682	0.564234	0.122159	1.11258	0.442075		11.0159	0.748593	10.6994	1.47284	8.25279	5.11843	1.28417	3.13435	3.83426
	3	1	1	82.9652	86.8948	84.4634	80.8847	78.8042	72.2403	61.3921	87.4889	75.8037		15.7731	2.2225	14.9422	1.91168	9.38964	5.34778	1.32231	4.04186	4.02547	12.5		5.478	1.52288	4.9428	0.535201	1.67682	0.564234	0.122159	1.11258	0.442075		10.2951	0.699615	9.99937	1.37648	7.71283	4.78354	1.20015	2.92928	3.58339
	3	1	1	82.9474	86.8882	84.4468	80.8628	78.7765	72.2007	61.3363	87.4745	75.7694		15.7568	2.22139	14.9263	1.90949	9.37737	5.34017	1.3204	4.0372	4.01977	12		5.478	1.52288	4.9428	0.535201	1.67682	0.564234	0.122159	1.11258	0.442075		10.2788	0.698502	9.98346	1.37429	7.70055	4.77593	1.19824	2.92462	3.57769
	3	1	1	83.2692	87.0087	84.7476	81.2604	79.2781	72.9149	62.3437	87.7364	76.389		16.0598	2.24198	15.2206	1.95001	9.6044	5.48097	1.35573	4.12343	4.12524	11.5		5.478	1.52288	4.9428	0.535201	1.67682	0.564234	0.122159	1.11258	0.442075		10.5818	0.719095	10.2778	1.4148	7.92758	4.91674	1.23357	3.01084	3.68317
	3	1	1	83.0532	86.9275	84.5457	80.9936	78.9418	72.4364	61.6689	87.5606	75.9739		15.855	2.22806	15.0217	1.92263	9.451	5.38583	1.33186	4.06517	4.05397	11.5		5.478	1.52288	4.9428	0.535201	1.67682	0.564234	0.122159	1.11258	0.442075		10.377	0.705181	10.0789	1.38743	7.77419	4.8216	1.2097	2.95259	3.6119
	3	1	1	83.2436	86.999	84.7236	81.2288	79.2384	72.8583	62.264	87.7156	76.3399		16.0352	2.24031	15.1967	1.94672	9.58599	5.46956	1.35286	4.11644	4.11669	12		5.478	1.52288	4.9428	0.535201	1.67682	0.564234	0.122159	1.11258	0.442075		10.5572	0.717425	10.2539	1.41152	7.90918	4.90532	1.2307	3.00385	3.67462
	3	1	1	83.2264	86.9925	84.7076	81.2077	79.2117	72.8205	62.2107	87.7017	76.3071		16.0189	2.2392	15.1808	1.94453	9.57372	5.46194	1.35095	4.11177	4.11099	11.5		5.478	1.52288	4.9428	0.535201	1.67682	0.564234	0.122159	1.11258	0.442075		10.5409	0.716312	10.238	1.40933	7.8969	4.89771	1.2288	2.99919	3.66892
	3	1	1	83.0706	86.934	84.562	81.0152	78.9691	72.4753	61.7237	87.5749	76.0076		15.8714	2.22918	15.0376	1.92482	9.46327	5.39345	1.33377	4.06983	4.05968	11.5		5.478	1.52288	4.9428	0.535201	1.67682	0.564234	0.122159	1.11258	0.442075		10.3934	0.706294	10.0948	1.38962	7.78646	4.82921	1.21161	2.95725	3.6176
	3	1	1	83.2607	87.0054	84.7396	81.2499	79.2649	72.896	62.3172	87.7295	76.3726		16.0516	2.24142	15.2126	1.94891	9.59826	5.47717	1.35477	4.1211	4.12239	10		5.478	1.52288	4.9428	0.535201	1.67682	0.564234	0.122159	1.11258	0.442075		10.5736	0.718538	10.2698	1.41371	7.92145	4.91293	1.23261	3.00851	3.68032
	3	1	1	83.4965	87.0951	84.9598	81.5403	79.6295	73.4133	63.0464	87.9207	76.8214		16.2809	2.25701	15.4354	1.97957	9.77007	5.58372	1.38151	4.18635	4.20221	11		5.478	1.52288	4.9428	0.535201	1.67682	0.564234	0.122159	1.11258	0.442075		10.8029	0.734122	10.4926	1.44437	8.09325	5.01949	1.25935	3.07376	3.76014
	3	1	1	83.8856	87.2461	85.3229	82.0178	80.2256	74.2555	64.2329	88.2351	77.5524		16.6741	2.28372	15.8172	2.03213	10.0646	5.76639	1.42734	4.2982	4.33905	12.5		5.478	1.52288	4.9428	0.535201	1.67682	0.564234	0.122159	1.11258	0.442075		11.1961	0.760838	10.8744	1.49693	8.38778	5.20215	1.30518	3.18562	3.89698
	3	1	1	83.4632	87.0824	84.9288	81.4994	79.5782	73.3406	62.944	87.8938	76.7584		16.2482	2.25478	15.4036	1.97519	9.74552	5.5685	1.37769	4.17702	4.19081	10		5.478	1.52288	4.9428	0.535201	1.67682	0.564234	0.122159	1.11258	0.442075		10.7702	0.731896	10.4608	1.43999	8.06871	5.00427	1.25553	3.06444	3.74874
	3	1	1	83.1939	86.9826	84.677	81.166	79.1564	72.7388	62.0947	87.6741	76.2364		15.999	2.23784	15.1615	1.94187	9.55882	5.4527	1.34864	4.10611	4.10407	11.25		5.478	1.52288	4.9428	0.535201	1.67682	0.564234	0.122159	1.11258	0.442075		10.521	0.71496	10.2187	1.40667	7.882	4.88847	1.22648	2.99353	3.66199
	3	2	2	79.0923	83.9562	80.9706	76.0554	73.02	65.0405	51.4324	83.5	69.5072		17.8983	2.55869	16.9433	2.16295	10.5772	6.00504	1.48398	4.57219	4.52106	12		6.391	1.7767	5.7666	0.624401	1.95629	0.658273	0.142519	1.29801	0.515754		11.5073	0.781988	11.1767	1.53855	8.62094	5.34676	1.34146	3.27418	4.0053
	3	2	2	80.2064	84.3743	82.0095	77.459	74.8168	67.5685	54.9941	84.4734	71.7019		18.9057	2.62714	17.9218	2.29764	11.3319	6.47312	1.60142	4.85883	4.8717	12		6.391	1.7767	5.7666	0.624401	1.95629	0.658273	0.142519	1.29801	0.515754		12.5147	0.850447	12.1552	1.67324	9.37566	5.81484	1.4589	3.56081	4.35595
	3	2	2	79.8928	84.2542	81.7174	77.0655	74.3162	66.8673	54.0069	84.2006	71.093		18.6109	2.60711	17.6354	2.25822	11.111	6.33612	1.56704	4.77493	4.76907	13		6.391	1.7767	5.7666	0.624401	1.95629	0.658273	0.142519	1.29801	0.515754		12.2199	0.83041	11.8688	1.63381	9.15476	5.67784	1.42452	3.47692	4.25332
	3	2	2	78.8992	83.8861	80.7902	75.8104	72.7033	64.5917	50.7993	83.3301	69.1177		17.7345	2.54755	16.7842	2.14104	10.4545	5.92893	1.46488	4.52558	4.46404	13		6.391	1.7767	5.7666	0.624401	1.95629	0.658273	0.142519	1.29801	0.515754		11.3435	0.770856	11.0176	1.51664	8.49822	5.27065	1.32236	3.22757	3.94829
	3	2	2	79.9017	84.2575	81.7256	77.0767	74.3304	66.8871	54.0349	84.2083	71.1102		18.619	2.60766	17.6433	2.25931	11.1172	6.33992	1.568	4.77726	4.77192	13		6.391	1.7767	5.7666	0.624401	1.95629	0.658273	0.142519	1.29801	0.515754		12.228	0.830966	11.8767	1.63491	9.1609	5.68165	1.42548	3.47925	4.25617
	3	2	2	79.9897	84.2911	81.8076	77.1872	74.4713	67.0847	54.3131	84.285	71.2818		18.7009	2.61323	17.7229	2.27026	11.1785	6.37798	1.57755	4.80057	4.80043	12		6.391	1.7767	5.7666	0.624401	1.95629	0.658273	0.142519	1.29801	0.515754		12.3099	0.836532	11.9563	1.64586	9.22226	5.7197	1.43503	3.50255	4.28468
	3	2	2	79.2819	84.0257	81.1476	76.2954	73.3294	65.4781	52.0494	83.6665	69.887		18.0621	2.56982	17.1024	2.18485	10.6999	6.08115	1.50307	4.6188	4.57807	11		6.391	1.7767	5.7666	0.624401	1.95629	0.658273	0.142519	1.29801	0.515754		11.6711	0.793119	11.3358	1.56045	8.74366	5.42287	1.36055	3.32078	4.06232
	3	2	2	78.037	83.5812	79.9838	74.711	71.27	62.5485	47.9137	82.567	67.3452		17.0383	2.50025	16.108	2.04797	9.93296	5.60546	1.38373	4.3275	4.22173	10		6.391	1.7767	5.7666	0.624401	1.95629	0.658273	0.142519	1.29801	0.515754		10.6473	0.723548	10.3414	1.42356	7.97667	4.94718	1.24121	3.02949	3.70598
	3	2	2	78.3082	83.6757	80.2376	75.0578	71.7241	63.1981	48.8317	82.8077	67.9086		17.2513	2.51472	16.3149	2.07644	10.0925	5.7044	1.40855	4.38809	4.29585	12		6.391	1.7767	5.7666	0.624401	1.95629	0.658273	0.142519	1.29801	0.515754		10.8603	0.738018	10.5483	1.45204	8.1362	5.04613	1.26603	3.09008	3.78009
	3	2	2	77.4517	83.3814	79.4354	73.9591	70.2785	61.1232	45.8978	82.0449	66.1094		16.5961	2.47019	15.6785	1.98883	9.60162	5.39996	1.33217	4.20166	4.06779	13		6.391	1.7767	5.7666	0.624401	1.95629	0.658273	0.142519	1.29801	0.515754		10.2051	0.693492	9.91187	1.36443	7.64533	4.74168	1.18965	2.90365	3.55203
	3	2	2	77.8882	83.5299	79.8445	74.5203	71.0193	62.1891	47.4056	82.4346	67.0336		16.9237	2.49245	15.9967	2.03263	9.84705	5.55218	1.37036	4.29487	4.18182	13.5		6.391	1.7767	5.7666	0.624401	1.95629	0.658273	0.142519	1.29801	0.515754		10.5327	0.715755	10.2301	1.40823	7.89077	4.89391	1.22784	2.99686	3.66606
	3	2	2	78.9962	83.9212	80.8808	75.9335	72.8625	64.8176	51.1179	83.4155	69.3137		17.8164	2.55312	16.8638	2.152	10.5159	5.96698	1.47443	4.54889	4.49255	12.5		6.391	1.7767	5.7666	0.624401	1.95629	0.658273	0.142519	1.29801	0.515754		11.4254	0.776422	11.0972	1.52759	8.55958	5.30871	1.33191	3.25087	3.9768
	3	2	2	78.9089	83.8896	80.7993	75.8228	72.7193	64.6145	50.8314	83.3386	69.1375		17.7427	2.54811	16.7922	2.14214	10.4606	5.93273	1.46584	4.52791	4.46689	12		6.391	1.7767	5.7666	0.624401	1.95629	0.658273	0.142519	1.29801	0.515754		11.3517	0.771413	11.0256	1.51774	8.50436	5.27446	1.32332	3.2299	3.95114
	3	2	2	79.2819	84.0257	81.1476	76.2954	73.3294	65.4781	52.0494	83.6665	69.887		18.0621	2.56982	17.1024	2.18485	10.6999	6.08115	1.50307	4.6188	4.57807	13		6.391	1.7767	5.7666	0.624401	1.95629	0.658273	0.142519	1.29801	0.515754		11.6711	0.793119	11.3358	1.56045	8.74366	5.42287	1.36055	3.32078	4.06232
	3	2	2	79.0097	83.9321	80.8927	75.9464	72.8707	64.8205	51.1198	83.4242	69.3167		17.8544	2.5557	16.9007	2.15708	10.5444	5.98465	1.47886	4.5597	4.50579	12.2857		6.391	1.7767	5.7666	0.624401	1.95629	0.658273	0.142519	1.29801	0.515754		11.4634	0.779006	11.1341	1.53268	8.58807	5.32638	1.33634	3.26169	3.99003
	3	3	4	85.6477	88.7399	87.0084	82.9854	82.5236	75.2393	67.4885	92.08	77.7831		17.8246	2.55368	16.8717	2.15309	10.522	5.97079	1.47539	4.55122	4.4954	14.5		6.391	1.7767	5.7666	0.624401	1.95629	0.658273	0.142519	1.29801	0.515754		11.4336	0.776979	11.1051	1.52869	8.56572	5.31251	1.33287	3.2532	3.97965
	3	3	4	85.4471	88.6658	86.822	82.7217	82.2124	74.7566	66.8448	91.9564	77.3523		17.5789	2.53698	16.6331	2.12024	10.3379	5.85662	1.44674	4.4813	4.40988	15.5		6.391	1.7767	5.7666	0.624401	1.95629	0.658273	0.142519	1.29801	0.515754		11.1879	0.760281	10.8665	1.49584	8.38164	5.19835	1.30422	3.18329	3.89412
	3	3	4	85.674	88.7497	87.0329	83.0199	82.5643	75.3023	67.5724	92.0962	77.8393		17.8574	2.5559	16.9035	2.15747	10.5465	5.98601	1.4792	4.56054	4.5068	14.5		6.391	1.7767	5.7666	0.624401	1.95629	0.658273	0.142519	1.29801	0.515754		11.4664	0.779205	11.1369	1.53307	8.59026	5.32773	1.33668	3.26253	3.99105
	3	3	4	85.7913	88.7936	87.1418	83.1736	82.745	75.5817	67.9448	92.1682	78.0888		18.0048	2.56592	17.0467	2.17718	10.657	6.05451	1.49639	4.60248	4.55812	13		6.391	1.7767	5.7666	0.624401	1.95629	0.658273	0.142519	1.29801	0.515754		11.6138	0.789223	11.2801	1.55278	8.70071	5.39623	1.35387	3.30447	4.04236
	3	3	4	86.2722	88.9777	87.5878	83.801	83.4775	76.7089	69.446	92.4621	79.0955		18.6354	2.60878	17.6592	2.2615	11.1295	6.34753	1.56991	4.78192	4.77762	14		6.391	1.7767	5.7666	0.624401	1.95629	0.658273	0.142519	1.29801	0.515754		12.2444	0.83208	11.8927	1.6371	9.17317	5.68926	1.42739	3.48391	4.26187
	3	3	4	86.2661	88.9754	87.5822	83.7932	83.4684	76.695	69.4274	92.4584	79.083		18.6272	2.60822	17.6513	2.26041	11.1233	6.34373	1.56895	4.77959	4.77477	13		6.391	1.7767	5.7666	0.624401	1.95629	0.658273	0.142519	1.29801	0.515754		12.2362	0.831523	11.8847	1.636	9.16703	5.68545	1.42643	3.48158	4.25902
	3	3	4	86.0077	88.8757	87.3426	83.4566	83.0763	76.0926	68.6255	92.3008	78.545		18.2832	2.58484	17.3172	2.21441	10.8656	6.1839	1.52885	4.68172	4.65504	13		6.391	1.7767	5.7666	0.624401	1.95629	0.658273	0.142519	1.29801	0.515754		11.8922	0.808147	11.5506	1.59001	8.90933	5.52562	1.38633	3.3837	4.13929
	3	3	4	85.8428	88.8131	87.1896	83.2411	82.8241	75.7039	68.1076	92.1998	78.1979		18.0703	2.57037	17.1104	2.18594	10.7061	6.08495	1.50403	4.62113	4.58092	13.5		6.391	1.7767	5.7666	0.624401	1.95629	0.658273	0.142519	1.29801	0.515754		11.6793	0.793676	11.3438	1.56154	8.74979	5.42668	1.36151	3.32311	4.06517
	3	3	4	85.6871	88.7546	87.0451	83.0371	82.5846	75.3336	67.6142	92.1043	77.8673		17.8737	2.55702	16.9194	2.15966	10.5588	5.99362	1.48111	4.5652	4.51251	12.5		6.391	1.7767	5.7666	0.624401	1.95629	0.658273	0.142519	1.29801	0.515754		11.4827	0.780318	11.1528	1.53526	8.60253	5.33535	1.33859	3.26719	3.99675
	3	3	4	86.0327	88.8853	87.3658	83.4892	83.1144	76.1513	68.7036	92.3161	78.5975		18.316	2.58707	17.349	2.21879	10.8902	6.19912	1.53267	4.69104	4.66645	13		6.391	1.7767	5.7666	0.624401	1.95629	0.658273	0.142519	1.29801	0.515754		11.925	0.810373	11.5824	1.59439	8.93387	5.54084	1.39015	3.39303	4.15069
	3	3	4	86.1504	88.9305	87.475	83.6426	83.2933	76.4263	69.0697	92.3879	78.843		18.4716	2.59765	17.5002	2.2396	11.0067	6.27142	1.55081	4.73532	4.72061	13.5		6.391	1.7767	5.7666	0.624401	1.95629	0.658273	0.142519	1.29801	0.515754		12.0806	0.820948	11.7336	1.6152	9.05045	5.61315	1.40829	3.4373	4.20486
	3	3	4	86.039	88.8876	87.3716	83.4974	83.1239	76.1659	68.7231	92.3199	78.6105		18.3242	2.58763	17.357	2.21989	10.8963	6.20292	1.53363	4.69337	4.6693	13		6.391	1.7767	5.7666	0.624401	1.95629	0.658273	0.142519	1.29801	0.515754		11.9332	0.81093	11.5904	1.59549	8.94001	5.54465	1.39111	3.39536	4.15354
	3	3	4	86.2116	88.9542	87.5316	83.7222	83.3859	76.5685	69.259	92.4252	78.97		18.5535	2.60321	17.5797	2.25055	11.0681	6.30948	1.56036	4.75862	4.74912	14		6.391	1.7767	5.7666	0.624401	1.95629	0.658273	0.142519	1.29801	0.515754		12.1625	0.826514	11.8131	1.62615	9.11181	5.6512	1.41784	3.46061	4.23336
	3	3	4	86.1566	88.9329	87.4806	83.6506	83.3026	76.4406	69.0888	92.3917	78.8558		18.4798	2.5982	17.5081	2.24069	11.0129	6.27523	1.55177	4.73765	4.72346	13		6.391	1.7767	5.7666	0.624401	1.95629	0.658273	0.142519	1.29801	0.515754		12.0888	0.821505	11.7415	1.61629	9.05659	5.61695	1.40925	3.43963	4.20771
	3	3	4	85.9447	88.8526	87.2841	83.3737	82.9783	75.9405	68.4225	92.2619	78.4092		18.2072	2.57968	17.2433	2.20424	10.8086	6.14856	1.51999	4.66008	4.62857	13.5714		6.391	1.7767	5.7666	0.624401	1.95629	0.658273	0.142519	1.29801	0.515754		11.8162	0.802979	11.4767	1.57984	8.85235	5.49029	1.37747	3.36207	4.11282
	3	4	3	71.6306	77.5712	74.1038	68.9718	62.3176	55.7315	35.0656	71.2031	62.5335		19.9213	2.69616	18.9082	2.43342	12.0928	6.945	1.71981	5.14779	5.22519	13		6.391	1.7767	5.7666	0.624401	1.95629	0.658273	0.142519	1.29801	0.515754		13.5303	0.919462	13.1416	1.80902	10.1365	6.28673	1.57729	3.84978	4.70944
	3	4	3	72.3135	77.8456	74.7414	69.7875	63.4309	57.1406	37.1588	71.9646	63.721		20.4127	2.72955	19.3855	2.49913	12.4609	7.17333	1.77709	5.28761	5.39624	12.5		6.391	1.7767	5.7666	0.624401	1.95629	0.658273	0.142519	1.29801	0.515754		14.0217	0.952856	13.6189	1.87473	10.5047	6.51506	1.63457	3.9896	4.88048
	3	4	3	72.3246	77.8501	74.7517	69.8008	63.4489	57.1633	37.1925	71.977	63.7402		20.4209	2.73011	19.3934	2.50022	12.4671	7.17714	1.77805	5.28994	5.39909	13		6.391	1.7767	5.7666	0.624401	1.95629	0.658273	0.142519	1.29801	0.515754		14.0299	0.953413	13.6268	1.87582	10.5108	6.51886	1.63553	3.99193	4.88333
	3	4	3	72.2913	77.8366	74.7206	69.761	63.3949	57.0951	37.0912	71.9399	63.6827		20.3963	2.72844	19.3696	2.49694	12.4487	7.16572	1.77518	5.28295	5.39054	11.5		6.391	1.7767	5.7666	0.624401	1.95629	0.658273	0.142519	1.29801	0.515754		14.0053	0.951743	13.603	1.87254	10.4924	6.50745	1.63267	3.98494	4.87478
	3	4	3	73.1746	78.2012	75.5442	70.8107	64.8169	58.8855	39.7485	72.9194	65.1921		21.0679	2.77408	20.0219	2.58673	12.9518	7.47777	1.85348	5.47404	5.6243	12		6.391	1.7767	5.7666	0.624401	1.95629	0.658273	0.142519	1.29801	0.515754		14.6769	0.997382	14.2553	1.96233	10.9955	6.8195	1.71096	4.17603	5.10854
	3	4	3	72.7293	78.0159	75.1292	70.2823	64.1026	57.9876	38.4161	72.4264	64.435		20.7239	2.7507	19.6878	2.54074	12.6941	7.31794	1.81338	5.37617	5.50457	12		6.391	1.7767	5.7666	0.624401	1.95629	0.658273	0.142519	1.29801	0.515754		14.3329	0.974006	13.9212	1.91634	10.7378	6.65967	1.67086	4.07816	4.98881
	3	4	3	72.9007	78.0869	75.2889	70.4859	64.3781	58.3342	38.9306	72.6163	64.7273		20.855	2.75961	19.815	2.55826	12.7923	7.37883	1.82865	5.41345	5.55018	14		6.391	1.7767	5.7666	0.624401	1.95629	0.658273	0.142519	1.29801	0.515754		14.464	0.982911	14.0484	1.93386	10.836	6.72056	1.68613	4.11544	5.03442
	3	4	3	72.3135	77.8456	74.7414	69.7875	63.4309	57.1406	37.1588	71.9646	63.721		20.4127	2.72955	19.3855	2.49913	12.4609	7.17333	1.77709	5.28761	5.39624	14		6.391	1.7767	5.7666	0.624401	1.95629	0.658273	0.142519	1.29801	0.515754		14.0217	0.952856	13.6189	1.87473	10.5047	6.51506	1.63457	3.9896	4.88048
	3	4	3	72.7078	78.007	75.1091	70.2567	64.0679	57.9438	38.3512	72.4025	64.3981		20.7076	2.74959	19.6719	2.53855	12.6818	7.31033	1.81147	5.37151	5.49886	13.5		6.391	1.7767	5.7666	0.624401	1.95629	0.658273	0.142519	1.29801	0.515754		14.3166	0.972893	13.9053	1.91415	10.7256	6.65206	1.66895	4.0735	4.98311
	3	4	3	72.8581	78.0692	75.2492	70.4352	64.3097	58.2481	38.8028	72.5691	64.6547		20.8222	2.75738	19.7832	2.55388	12.7677	7.36361	1.82483	5.40413	5.53878	13.5		6.391	1.7767	5.7666	0.624401	1.95629	0.658273	0.142519	1.29801	0.515754		14.4312	0.980685	14.0166	1.92948	10.8115	6.70534	1.68231	4.10612	5.02302
	3	4	3	72.6862	77.9981	75.0889	70.231	64.0331	57.9	38.2861	72.3785	64.3612		20.6912	2.74848	19.6559	2.53636	12.6696	7.30272	1.80956	5.36685	5.49316	15		6.391	1.7767	5.7666	0.624401	1.95629	0.658273	0.142519	1.29801	0.515754		14.3002	0.97178	13.8893	1.91196	10.7133	6.64445	1.66704	4.06883	4.97741
	3	4	3	72.4021	77.8817	74.824	69.8931	63.5744	57.3217	37.4277	72.0631	63.8737		20.4782	2.73401	19.4491	2.50789	12.51	7.20378	1.78473	5.30626	5.41904	14.5		6.391	1.7767	5.7666	0.624401	1.95629	0.658273	0.142519	1.29801	0.515754		14.0872	0.957309	13.6825	1.88349	10.5537	6.5455	1.64221	4.00824	4.90329
	3	4	3	72.0896	77.7549	74.5323	69.5204	63.0672	56.681	36.4762	71.7153	63.3336		20.2489	2.71842	19.2264	2.47723	12.3382	7.09722	1.758	5.24101	5.33922	14.5		6.391	1.7767	5.7666	0.624401	1.95629	0.658273	0.142519	1.29801	0.515754		13.8579	0.941725	13.4598	1.85282	10.3819	6.43895	1.61548	3.94299	4.82347
	3	4	3	72.2467	77.8185	74.679	69.7079	63.3226	57.0037	36.9556	71.8903	63.6057		20.3636	2.72621	19.3377	2.49256	12.4241	7.1505	1.77137	5.27363	5.37913	14		6.391	1.7767	5.7666	0.624401	1.95629	0.658273	0.142519	1.29801	0.515754		13.9726	0.949517	13.5711	1.86816	10.4678	6.49223	1.62885	3.97562	4.86338
	3	4	3	72.4763	77.913	74.8931	69.9808	63.6926	57.4698	37.6473	72.145	63.9986		20.5373	2.73802	19.5065	2.51579	12.5543	7.23123	1.79162	5.32307	5.43961	13.3571		6.391	1.7767	5.7666	0.624401	1.95629	0.658273	0.142519	1.29801	0.515754		14.1463	0.961324	13.7399	1.89139	10.598	6.57296	1.6491	4.02506	4.92386
	4	1	4	80.1347	86.8963	81.7868	78.0423	75.4572	66.342	54.1303	87.2969	70.3457		17.2021	2.51138	16.2671	2.06987	10.0557	5.68157	1.40282	4.37411	4.27874	14		6.391	1.7767	5.7666	0.624401	1.95629	0.658273	0.142519	1.29801	0.515754		10.8111	0.734679	10.5005	1.44547	8.09939	5.02329	1.2603	3.0761	3.76299
	4	1	4	78.5518	86.4302	80.293	76.0809	72.8934	62.4429	48.7206	86.1535	66.9307		15.9326	2.42511	15.0341	1.90013	9.10461	5.09171	1.25483	4.0129	3.83688	14		6.391	1.7767	5.7666	0.624401	1.95629	0.658273	0.142519	1.29801	0.515754		9.54164	0.64841	9.26752	1.27573	7.14832	4.43344	1.11231	2.71489	3.32112
	4	1	4	80.1347	86.8963	81.7868	78.0423	75.4572	66.342	54.1303	87.2969	70.3457		17.2021	2.51138	16.2671	2.06987	10.0557	5.68157	1.40282	4.37411	4.27874	15.5		6.391	1.7767	5.7666	0.624401	1.95629	0.658273	0.142519	1.29801	0.515754		10.8111	0.734679	10.5005	1.44547	8.09939	5.02329	1.2603	3.0761	3.76299
	4	1	4	78.6397	86.4551	80.3761	76.1906	73.0388	62.6661	49.0308	86.2175	67.1261		15.9982	2.42956	15.0978	1.90889	9.1537	5.12215	1.26247	4.03154	3.85968	14		6.391	1.7767	5.7666	0.624401	1.95629	0.658273	0.142519	1.29801	0.515754		9.60716	0.652862	9.33116	1.28449	7.19741	4.46388	1.11995	2.73353	3.34393
	4	1	4	78.441	86.399	80.1882	75.9422	72.7095	62.1601	48.3274	86.0726	66.6831		15.8507	2.41954	14.9546	1.88918	9.04325	5.05365	1.24528	3.9896	3.80837	14		6.391	1.7767	5.7666	0.624401	1.95629	0.658273	0.142519	1.29801	0.515754		9.45974	0.642844	9.18797	1.26478	7.08696	4.39538	1.10277	2.69158	3.29262
	4	1	4	78.5297	86.424	80.2722	76.0532	72.8568	62.3866	48.6424	86.1374	66.8815		15.9163	2.42399	15.0182	1.89794	9.09234	5.0841	1.25292	4.00824	3.83118	15		6.391	1.7767	5.7666	0.624401	1.95629	0.658273	0.142519	1.29801	0.515754		9.52526	0.647297	9.25161	1.27354	7.13605	4.42583	1.1104	2.71023	3.31542
	4	1	4	79.1415	86.5994	80.8503	76.8157	73.8623	63.9258	50.7804	86.582	68.229		16.3831	2.45572	15.4716	1.96036	9.44208	5.30101	1.30734	4.14107	3.99367	14		6.391	1.7767	5.7666	0.624401	1.95629	0.658273	0.142519	1.29801	0.515754		9.99211	0.679021	9.70504	1.33596	7.4858	4.64274	1.16483	2.84306	3.47791
	4	1	4	79.2246	86.6236	80.9288	76.9189	73.9974	64.1318	51.0662	86.6422	68.4094		16.4486	2.46017	15.5353	1.96912	9.49117	5.33146	1.31498	4.15971	4.01647	15		6.391	1.7767	5.7666	0.624401	1.95629	0.658273	0.142519	1.29801	0.515754		10.0576	0.683474	9.76868	1.34472	7.53489	4.67318	1.17246	2.8617	3.50072
	4	1	4	78.8561	86.5168	80.5808	76.4607	73.3955	63.2127	49.7903	86.375	67.6046		16.162	2.44069	15.2569	1.9308	9.27641	5.19826	1.28157	4.07815	3.9167	14		6.391	1.7767	5.7666	0.624401	1.95629	0.658273	0.142519	1.29801	0.515754		9.77097	0.663994	9.49026	1.30639	7.32013	4.53999	1.13905	2.78014	3.40094
	4	1	4	78.3963	86.3865	80.146	75.8863	72.6352	62.0457	48.1685	86.04	66.5831		15.818	2.41732	14.9227	1.8848	9.01871	5.03843	1.24147	3.98027	3.79697	14.5		6.391	1.7767	5.7666	0.624401	1.95629	0.658273	0.142519	1.29801	0.515754		9.42698	0.640618	9.15615	1.2604	7.06242	4.38016	1.09895	2.68226	3.28121
	4	1	4	78.0092	86.279	79.7795	75.4004	71.9873	61.0454	46.7768	85.7564	65.7077		15.5395	2.39839	14.6523	1.84757	8.81009	4.90904	1.209	3.90104	3.70004	15.5		6.391	1.7767	5.7666	0.624401	1.95629	0.658273	0.142519	1.29801	0.515754		9.14851	0.621694	8.88568	1.22317	6.8538	4.25077	1.06648	2.60303	3.18429
	4	1	4	77.5114	86.144	79.3076	74.7724	71.1431	59.7344	44.9509	85.3899	64.5609		15.1955	2.37502	14.3182	1.80158	8.55238	4.74921	1.1689	3.80317	3.58031	14		6.391	1.7767	5.7666	0.624401	1.95629	0.658273	0.142519	1.29801	0.515754		8.80452	0.598318	8.55157	1.17718	6.59609	4.09094	1.02638	2.50515	3.06456
	4	1	4	77.2663	86.0787	79.0751	74.4619	70.7231	59.0786	44.0366	85.2086	63.9874		15.0317	2.36388	14.1591	1.77968	8.42966	4.6731	1.14981	3.75656	3.52329	15		6.391	1.7767	5.7666	0.624401	1.95629	0.658273	0.142519	1.29801	0.515754		8.64071	0.587187	8.39247	1.15528	6.47337	4.01483	1.00729	2.45855	3.00754
	4	1	4	78.8989	86.5291	80.6212	76.514	73.4657	63.3201	49.9395	86.4061	67.6987		16.1947	2.44292	15.2887	1.93518	9.30096	5.21349	1.28538	4.08747	3.9281	16		6.391	1.7767	5.7666	0.624401	1.95629	0.658273	0.142519	1.29801	0.515754		9.80373	0.66622	9.52208	1.31077	7.34467	4.55521	1.14287	2.78946	3.41235
	4	1	4	78.6954	86.4756	80.428	76.2558	73.1159	62.7739	49.1779	86.2554	67.221		16.0625	2.43393	15.1603	1.9175	9.20191	5.15205	1.26997	4.04985	3.88208	14.6071		6.391	1.7767	5.7666	0.624401	1.95629	0.658273	0.142519	1.29801	0.515754		9.67152	0.657236	9.39366	1.2931	7.24562	4.49378	1.12745	2.75184	3.36633
	4	2	1	75.2158	82.9796	77.3837	71.5522	67.8734	55.5254	41.3659	83.7877	60.1639		16.7517	2.48077	15.8296	2.00964	9.7182	5.47226	1.35031	4.24594	4.12195	14		6.391	1.7767	5.7666	0.624401	1.95629	0.658273	0.142519	1.29801	0.515754		10.3607	0.704067	10.063	1.38524	7.76191	4.81399	1.20779	2.94792	3.6062
	4	2	1	75.8303	83.1759	77.9597	72.336	68.8946	57.0775	43.4453	84.2376	61.5468		17.1776	2.50971	16.2433	2.06658	10.0373	5.67015	1.39996	4.36712	4.27019	13.5		6.391	1.7767	5.7666	0.624401	1.95629	0.658273	0.142519	1.29801	0.515754		10.7866	0.733009	10.4767	1.44218	8.08098	5.01188	1.25744	3.0691	3.75444
	4	2	1	75.3123	83.0101	77.4743	71.6756	68.0348	55.7714	41.6957	83.8586	60.3831		16.8172	2.48522	15.8933	2.0184	9.76729	5.50271	1.35795	4.26458	4.14476	13		6.391	1.7767	5.7666	0.624401	1.95629	0.658273	0.142519	1.29801	0.515754		10.4262	0.70852	10.1267	1.394	7.811	4.84443	1.21543	2.96657	3.629
	4	2	1	75.094	82.9414	77.2695	71.3963	67.6692	55.2139	40.9483	83.6982	59.8865		16.6698	2.4752	15.7501	1.99869	9.65684	5.43421	1.34076	4.22263	4.09344	14		6.391	1.7767	5.7666	0.624401	1.95629	0.658273	0.142519	1.29801	0.515754		10.2788	0.698502	9.98346	1.37429	7.70055	4.77593	1.19824	2.92462	3.57769
	4	2	1	75.2158	82.9796	77.3837	71.5522	67.8734	55.5254	41.3659	83.7877	60.1639		16.7517	2.48077	15.8296	2.00964	9.7182	5.47226	1.35031	4.24594	4.12195	14		6.391	1.7767	5.7666	0.624401	1.95629	0.658273	0.142519	1.29801	0.515754		10.3607	0.704067	10.063	1.38524	7.76191	4.81399	1.20779	2.94792	3.6062
	4	2	1	75.9564	83.2169	78.0778	72.4963	69.1024	57.3921	43.8664	84.3296	61.8271		17.2677	2.51583	16.3308	2.07863	10.1048	5.71201	1.41046	4.39275	4.30155	13.5		6.391	1.7767	5.7666	0.624401	1.95629	0.658273	0.142519	1.29801	0.515754		10.8767	0.739132	10.5642	1.45423	8.14848	5.05374	1.26794	3.09474	3.7858
	4	2	1	75.5505	83.0859	77.6975	71.9797	68.4314	56.3748	42.5042	84.0331	60.9207		16.981	2.49635	16.0523	2.0403	9.89	5.57882	1.37704	4.31119	4.20177	14		6.391	1.7767	5.7666	0.624401	1.95629	0.658273	0.142519	1.29801	0.515754		10.59	0.719651	10.2858	1.4159	7.93372	4.92054	1.23452	3.01317	3.68602
	4	2	1	75.045	82.926	77.2235	71.3335	67.5868	55.0881	40.7796	83.6622	59.7744		16.637	2.47297	15.7182	1.99431	9.6323	5.41898	1.33694	4.21331	4.08204	14.5		6.391	1.7767	5.7666	0.624401	1.95629	0.658273	0.142519	1.29801	0.515754		10.246	0.696275	9.95164	1.36991	7.67601	4.76071	1.19442	2.9153	3.56629
	4	2	1	75.2037	82.9758	77.3723	71.5367	67.8531	55.4944	41.3244	83.7788	60.1363		16.7435	2.48021	15.8217	2.00854	9.71206	5.46846	1.34935	4.24361	4.1191	13		6.391	1.7767	5.7666	0.624401	1.95629	0.658273	0.142519	1.29801	0.515754		10.3525	0.703511	10.0551	1.38414	7.75578	4.81018	1.20684	2.94559	3.60335
	4	2	1	74.6202	82.7944	76.8247	70.7881	66.8693	53.9895	39.3059	83.349	58.7961		16.3585	2.45405	15.4478	1.95708	9.42368	5.2896	1.30448	4.13408	3.98512	13.5		6.391	1.7767	5.7666	0.624401	1.95629	0.658273	0.142519	1.29801	0.515754		9.96753	0.677352	9.68117	1.33268	7.46739	4.63132	1.16196	2.83607	3.46936
	4	2	1	74.075	82.6289	76.3124	70.0851	65.9378	52.556	37.381	82.9453	57.5198		16.0145	2.43067	15.1137	1.91108	9.16597	5.12976	1.26438	4.0362	3.86538	14		6.391	1.7767	5.7666	0.624401	1.95629	0.658273	0.142519	1.29801	0.515754		9.62354	0.653976	9.34707	1.28668	7.20968	4.47149	1.12186	2.73819	3.34963
	4	2	1	73.8071	82.549	76.0603	69.7383	65.4756	51.8414	36.4207	82.746	56.8838		15.8507	2.41954	14.9546	1.88918	9.04325	5.05365	1.24528	3.9896	3.80837	13.5		6.391	1.7767	5.7666	0.624401	1.95629	0.658273	0.142519	1.29801	0.515754		9.45974	0.642844	9.18797	1.26478	7.08696	4.39538	1.10277	2.69158	3.29262
	4	2	1	75.1672	82.9644	77.3382	71.49	67.792	55.4013	41.1995	83.752	60.0534		16.7189	2.47854	15.7978	2.00526	9.69365	5.45704	1.34649	4.23661	4.11055	14.5		6.391	1.7767	5.7666	0.624401	1.95629	0.658273	0.142519	1.29801	0.515754		10.3279	0.701841	10.0312	1.38086	7.73737	4.79877	1.20397	2.9386	3.5948
	4	2	1	75.3364	83.0177	77.4968	71.7063	68.0749	55.8325	41.7775	83.8762	60.4375		16.8336	2.48633	15.9092	2.02059	9.77956	5.51032	1.35986	4.26924	4.15046	13.5		6.391	1.7767	5.7666	0.624401	1.95629	0.658273	0.142519	1.29801	0.515754		10.4426	0.709633	10.1426	1.39619	7.82327	4.85204	1.21734	2.97123	3.63471
	4	2	1	75.1021	82.9461	77.2767	71.4047	67.6763	55.2203	40.9557	83.703	59.8924		16.6838	2.47615	15.7637	2.00057	9.66736	5.44073	1.3424	4.22663	4.09833	13.75		6.391	1.7767	5.7666	0.624401	1.95629	0.658273	0.142519	1.29801	0.515754		10.2928	0.699456	9.9971	1.37616	7.71107	4.78246	1.19988	2.92862	19.3524
	4	3	3	83.7546	90.0323	85.337	80.0787	77.2681	73.4856	62.5221	82.1419	77.077		19.1307	2.83421	18.0773	2.29485	11.096	6.24749	1.54157	4.8485	4.70592	14		7.304	2.03051	6.5904	0.713601	2.23575	0.752312	0.162879	1.48344	0.589433		11.8267	0.803694	11.4869	1.58125	8.86024	5.49518	1.3787	3.36506	4.11648
	4	3	3	83.5433	89.9733	85.1408	79.7893	76.8846	72.992	61.8125	81.8807	76.6527		18.885	2.81751	17.8387	2.262	10.9119	6.13332	1.51293	4.77859	4.62039	13		7.304	2.03051	6.5904	0.713601	2.23575	0.752312	0.162879	1.48344	0.589433		11.581	0.786997	11.2483	1.5484	8.67616	5.38101	1.35005	3.29515	4.03096
	4	3	3	83.9199	90.0791	85.4902	80.3042	77.5658	73.8676	63.071	82.3456	77.4055		19.3273	2.84756	18.2683	2.32113	11.2433	6.33882	1.56449	4.90443	4.77433	14.5		7.304	2.03051	6.5904	0.713601	2.23575	0.752312	0.162879	1.48344	0.589433		12.0233	0.817052	11.6779	1.60753	9.0075	5.58651	1.40161	3.42099	4.1849
	4	3	3	84.2339	90.1694	85.7812	80.7315	78.1268	74.5847	64.1007	82.7312	78.0223		19.7122	2.87372	18.6421	2.3726	11.5316	6.51768	1.60936	5.01396	4.90832	14		7.304	2.03051	6.5904	0.713601	2.23575	0.752312	0.162879	1.48344	0.589433		12.4082	0.843211	12.0517	1.659	9.29589	5.76537	1.44648	3.53052	4.31889
	4	3	3	84.1549	90.1465	85.708	80.6242	77.9863	74.4054	63.8433	82.6344	77.868		19.6139	2.86704	18.5467	2.35946	11.458	6.47202	1.59791	4.986	4.87411	11		7.304	2.03051	6.5904	0.713601	2.23575	0.752312	0.162879	1.48344	0.589433		12.3099	0.836532	11.9563	1.64586	9.22226	5.7197	1.43503	3.50255	4.28468
	4	3	3	84.4726	90.2394	86.0022	81.055	78.5491	75.1222	64.8718	83.0232	78.4846		20.0153	2.89432	18.9365	2.41312	11.7587	6.65849	1.64469	5.10018	5.0138	11.5		7.304	2.03051	6.5904	0.713601	2.23575	0.752312	0.162879	1.48344	0.589433		12.7113	0.863804	12.3461	1.69952	9.52292	5.90617	1.48181	3.61674	4.42436
	4	3	3	83.7963	90.0441	85.3756	80.1355	77.3432	73.5821	62.6608	82.1933	77.16		19.1799	2.83755	18.1251	2.30142	11.1328	6.27032	1.5473	4.86249	4.72302	13		7.304	2.03051	6.5904	0.713601	2.23575	0.752312	0.162879	1.48344	0.589433		11.8759	0.807034	11.5347	1.58782	8.89705	5.51801	1.38442	3.37904	4.13359
	4	3	3	83.6918	90.0147	85.2787	79.9927	77.1544	73.3394	62.312	82.0644	76.9514		19.057	2.8292	18.0058	2.285	11.0408	6.21324	1.53298	4.82753	4.68026	14		7.304	2.03051	6.5904	0.713601	2.23575	0.752312	0.162879	1.48344	0.589433		11.753	0.798685	11.4154	1.5714	8.80502	5.46093	1.3701	3.34409	4.09083
	4	3	3	84.1416	90.1427	85.6957	80.6062	77.9627	74.3753	63.8	82.6181	77.8421		19.5976	2.86593	18.5308	2.35727	11.4457	6.46441	1.596	4.98134	4.86841	13		7.304	2.03051	6.5904	0.713601	2.23575	0.752312	0.162879	1.48344	0.589433		12.2936	0.835419	11.9404	1.64367	9.20999	5.71209	1.43312	3.49789	4.27898
	4	3	3	84.2991	90.1884	85.8416	80.82	78.2426	74.7323	64.3124	82.8111	78.1492		19.7941	2.87929	18.7217	2.38355	11.593	6.55574	1.61891	5.03726	4.93683	11		7.304	2.03051	6.5904	0.713601	2.23575	0.752312	0.162879	1.48344	0.589433		12.4901	0.848777	12.1313	1.66995	9.35725	5.80343	1.45603	3.55382	4.34739
	4	3	3	84.3574	90.2054	85.8956	80.899	78.3458	74.8636	64.5008	82.8824	78.2622		19.8678	2.8843	18.7933	2.39341	11.6482	6.58999	1.6275	5.05824	4.96248	11.5		7.304	2.03051	6.5904	0.713601	2.23575	0.752312	0.162879	1.48344	0.589433		12.5638	0.853786	12.2029	1.67981	9.41247	5.83768	1.46462	3.5748	4.37305
	4	3	3	84.2076	90.1618	85.7569	80.6958	78.0802	74.5252	64.0153	82.6991	77.9711		19.6795	2.8715	18.6103	2.36822	11.5071	6.50246	1.60554	5.00464	4.89692	12.5		7.304	2.03051	6.5904	0.713601	2.23575	0.752312	0.162879	1.48344	0.589433		12.3755	0.840985	12.0199	1.65462	9.27134	5.75015	1.44267	3.5212	4.30748
	4	3	3	84.2011	90.1599	85.7508	80.6869	78.0685	74.5103	63.9939	82.691	77.9583		19.6713	2.87094	18.6024	2.36713	11.501	6.49865	1.60459	5.00231	4.89407	13.5		7.304	2.03051	6.5904	0.713601	2.23575	0.752312	0.162879	1.48344	0.589433		12.3673	0.840428	12.012	1.65353	9.26521	5.74634	1.44171	3.51887	4.30463
	4	3	3	84.8326	90.347	86.3352	81.5408	79.1793	75.9204	66.016	83.4615	79.1715		20.4903	2.9266	19.3979	2.47663	12.1146	6.87921	1.70007	5.23535	5.17914	14		7.304	2.03051	6.5904	0.713601	2.23575	0.752312	0.162879	1.48344	0.589433		13.1863	0.896086	12.8075	1.76303	9.8788	6.1269	1.53719	3.7519	4.58971
	4	3	3	84.1147	90.136	85.6707	80.5686	77.9112	74.3076	63.7023	82.5841	77.784		19.573	2.86426	18.5069	2.35399	11.4273	6.45299	1.59313	4.97434	4.85986	12.8929		7.304	2.03051	6.5904	0.713601	2.23575	0.752312	0.162879	1.48344	0.589433		12.269	0.833749	11.9165	1.64038	9.19158	5.70068	1.43025	3.4909	4.27042
	4	4	2	72.6288	78.157	74.8141	71.0273	68.1702	48.3956	36.2219	94.3393	79.923		21.0472	2.96444	19.9388	2.55109	12.5318	7.13798	1.76499	5.39381	5.37299	13		7.304	2.03051	6.5904	0.713601	2.23575	0.752312	0.162879	1.48344	0.589433		13.7432	0.933933	13.3484	1.83749	10.296	6.38567	1.60211	3.91037	4.78356
	4	4	2	73.0586	78.3238	75.2195	71.5283	68.7966	49.4995	37.6058	94.4378	80.3504		21.383	2.98726	20.265	2.59599	12.7834	7.29401	1.80414	5.48936	5.48987	14		7.304	2.03051	6.5904	0.713601	2.23575	0.752312	0.162879	1.48344	0.589433		14.079	0.956752	13.6746	1.88239	10.5476	6.5417	1.64126	4.00591	4.90044
	4	4	2	72.8296	78.2346	75.0036	71.2616	68.4636	48.9131	36.8708	94.3854	52.8697		21.2029	2.97502	20.0899	2.5719	12.6484	7.21029	1.78313	5.43809	5.42716	13		7.304	2.03051	6.5904	0.713601	2.23575	0.752312	0.162879	1.48344	0.589433		13.8989	0.944508	13.4996	1.8583	10.4126	6.45798	1.62025	3.95465	4.83772
	4	4	2	73.1512	78.3601	75.3067	71.636	68.9309	49.7355	37.9015	94.459	53.6248		21.4568	2.99227	20.3366	2.60585	12.8386	7.32826	1.81273	5.51033	5.51553	14		7.304	2.03051	6.5904	0.713601	2.23575	0.752312	0.162879	1.48344	0.589433		14.1528	0.961762	13.7462	1.89225	10.6028	6.57595	1.64985	4.02689	4.9261
	4	4	2	73.535	78.512	75.6684	72.0818	69.485	50.7082	39.12	94.5466	54.5181		21.768	3.01342	20.6388	2.64746	13.0718	7.47287	1.84901	5.59888	5.62386	14.5		7.304	2.03051	6.5904	0.713601	2.23575	0.752312	0.162879	1.48344	0.589433		14.464	0.982911	14.0484	1.93386	10.836	6.72056	1.68613	4.11544	5.03442
	4	4	2	73.8402	78.6343	75.9557	72.4353	69.9227	51.4742	40.0792	94.6161	55.2218		22.0219	3.03068	20.8854	2.68141	13.262	7.59084	1.87861	5.67113	5.71223	16		7.304	2.03051	6.5904	0.713601	2.23575	0.752312	0.162879	1.48344	0.589433		14.7179	1.00017	14.295	1.9678	11.0262	6.83853	1.71573	4.18768	5.1228
	4	4	2	72.9134	78.2672	75.0825	71.3592	68.5855	49.1279	37.14	94.4046	53.0669		21.2684	2.97947	20.1536	2.58066	12.6975	7.24073	1.79077	5.45673	5.44996	15		7.304	2.03051	6.5904	0.713601	2.23575	0.752312	0.162879	1.48344	0.589433		13.9644	0.94896	13.5632	1.86706	10.4617	6.48842	1.62789	3.97329	4.86053
	4	4	2	72.6819	78.1775	74.8642	71.0893	68.248	48.5328	36.394	94.3515	52.5205		21.0882	2.96723	19.9786	2.55657	12.5625	7.15701	1.76977	5.40546	5.38725	5		7.304	2.03051	6.5904	0.713601	2.23575	0.752312	0.162879	1.48344	0.589433		13.7842	0.936716	13.3882	1.84297	10.3267	6.4047	1.60689	3.92202	4.79781
	4	4	2	72.7137	78.1897	74.8942	71.1264	68.2944	48.6148	36.4967	94.3588	52.5958		21.1128	2.9689	20.0024	2.55986	12.5809	7.16843	1.77263	5.41245	5.3958	14.5		7.304	2.03051	6.5904	0.713601	2.23575	0.752312	0.162879	1.48344	0.589433		13.8088	0.938385	13.412	1.84625	10.3451	6.41612	1.60975	3.92901	4.80636
	4	4	2	72.0967	77.9542	74.3119	70.4048	67.3878	47.0113	34.4853	94.2169	51.1239		20.6459	2.93717	19.549	2.49744	12.2311	6.95151	1.71821	5.27962	5.2333	14.5		7.304	2.03051	6.5904	0.713601	2.23575	0.752312	0.162879	1.48344	0.589433		13.3419	0.906661	12.9586	1.78384	9.99538	6.1992	1.55533	3.79618	4.64387
	4	4	2	71.9856	77.9123	74.207	70.2744	67.2234	46.7197	34.1193	94.1912	50.8562		20.564	2.93161	19.4695	2.48649	12.1698	6.91346	1.70866	5.25632	5.2048	15		7.304	2.03051	6.5904	0.713601	2.23575	0.752312	0.162879	1.48344	0.589433		13.26	0.901095	12.8791	1.77289	9.93402	6.16114	1.54578	3.77288	4.61536
	4	4	2	72.8611	78.2468	75.0332	71.2983	68.5095	48.9939	36.972	94.3926	52.9438		21.2274	2.97669	20.1138	2.57519	12.6668	7.2217	1.786	5.44508	5.43571	14		7.304	2.03051	6.5904	0.713601	2.23575	0.752312	0.162879	1.48344	0.589433		13.9234	0.946178	13.5234	1.86159	10.431	6.46939	1.62312	3.96164	4.84628
	4	4	2	72.1409	77.9709	74.3537	70.4566	67.4531	47.1271	34.6306	94.2271	51.2302		20.6787	2.9394	19.5808	2.50182	12.2557	6.96673	1.72203	5.28894	5.24471	13.5		7.304	2.03051	6.5904	0.713601	2.23575	0.752312	0.162879	1.48344	0.589433		13.3747	0.908887	12.9904	1.78822	10.0199	6.21442	1.55915	3.8055	4.65527
	4	4	2	72.5647	78.1324	74.7537	70.9524	68.0765	48.23	36.0142	94.3246	52.2425		20.9981	2.96111	19.8911	2.54452	12.495	7.11515	1.75926	5.37983	5.35589	13.5		7.304	2.03051	6.5904	0.713601	2.23575	0.752312	0.162879	1.48344	0.589433		13.6941	0.930593	13.3007	1.83092	10.2592	6.36284	1.59638	3.89639	4.76645
	4	4	2	72.7858	78.2195	74.962	71.2094	68.3962	48.7917	36.718	94.3751	56.6491		21.1759	2.97319	20.0638	2.5683	12.6282	7.19778	1.78	5.43043	5.41779	13.5357		7.304	2.03051	6.5904	0.713601	2.23575	0.752312	0.162879	1.48344	0.589433		13.8719	0.942679	13.4734	1.8547	10.3925	6.44547	1.61712	3.94699	4.82836
[truncated: 75 more columns]

## Sheet: Body weight M.
	Initial body weight
90	450			DCP	code	Parity	Period	Trt	DMI	IBW	FBW
74	491.5			34	90	1	1	2	13.2326	450	455
50	475			68	90	1	2	3	15.9481	450	461
52	463			0	90	1	3	1	18.395	450	463
	469.875			102	90	1	4	4	20.0529	450	475
	IBW= 469.88±15.80			68	74	2	1	3	16.2382	491.5	495
				102	74	2	2	4	17.4818	491.5	498
				34	74	2	3	2	19.7935	491.5	499
				0	74	2	4	1	21.9511	491.5	505
				0	50	3	1	1	15.999	475	478
				34	50	3	2	2	17.8544	475	480
				102	50	3	3	4	18.2072	475	486
				68	50	3	4	3	20.5373	475	500
				102	52	4	1	4	16.0625	463	467
				0	52	4	2	1	16.6838	463	468
				68	52	4	3	3	19.573	463	472
				34	52	4	4	2	21.1759	463	480
														469.875	480.125
														IBW= 469.88±15.80		FBW= 480.13±15.60

## Sheet: grass hay offer
				hay offer	refusal	total Feed intak/kg
				13	2.21	10.79
				13	2.39	10.61
				13	3.05	9.95
				13	3.81	9.19
				13	2.59	10.41
				13	2.55	10.45
				13	2	11
				13	2.64	10.36
				13	1.41	11.59
				13	1.55	11.45
				13	2.88	10.12
				13	2.32	10.68
				13	2.39	10.61
				13	2.05	10.95
						0
				15.3	2.55	12.75
				15.3	2.58	12.72
				15.3	2.79	12.51
				15.3	2.98	12.32
				15.3	3.59	11.71
				15.3	1.75	13.55
				15.3	2.85	12.45
				15.3	2.95	12.35
				15.3	2.55	12.75
				15.3	1.99	13.31
				15.3	2.33	12.97
				15.3	2.15	13.15
				15.3	1.59	13.71
				15.3	2.58	12.72
						0
				17.7	3.35	14.35
				17.7	3.1	14.6
				17.7	3.52	14.18
				17.7	2.96	14.74
				17.7	2.35	15.35
				17.7	2.99	14.71
				17.7	3.67	14.03
				17.7	3.96	13.74
				17.7	2.77	14.93
				17.7	2.65	15.05
				17.7	2.59	15.11
				17.7	2.38	15.32
				17.7	3.33	14.37
				17.7	2.99	14.71
						0
				20	3.93	16.07
				20	2.99	17.01
				20	3.27	16.73
				20	2.99	17.01
				20	3.19	16.81
				20	3.37	16.63
				20	2.99	17.01
				20	2.85	17.15
				20	3.49	16.51
				20	3.5	16.5
				20	3.59	16.41
				20	3.74	16.26
				20	2.93	17.07
				20	3.64	16.36
				20	3.67	16.33
				20	3.71	16.29
						0
				15.5	1.37	14.13
				15.5	1.6	13.9
				15.5	2.99	12.51
				15.5	1.67	13.83
				15.5	2.7	12.8
				15.5	4.95	10.55
				15.5	2.55	12.95
				15.5	2.97	12.53
				15.5	1.55	13.95
				15.5	2.63	12.87
				15.5	1.6	13.9
				15.5	1.75	13.75
				15.5	2.33	13.17
				15.5	2.41	13.09
						0
				15	3.55	11.45
				16.3	2.5	13.8
				16.3	2.65	13.65
				16.3	1.4	14.9
				16.3	1.8	14.5
				16.3	1.85	14.45
				16.3	2.57	13.73
				16.3	2.76	13.54
				16.3	2.86	13.44
				16.3	2.39	13.91
				16.3	2.89	13.41
				16.3	4.33	11.97
				16.3	3.1	13.2
				16.3	2.67	13.63
						0
				18	3.37	14.63
				18	2.35	15.65
				18	2.59	15.41
				18	2.35	15.65
				18	3.52	14.48
				18	2.99	15.01
				18	2.36	15.64
				18	3.72	14.28
				18	1.99	16.01
				18	2.38	15.62
				18	2.1	15.9
				18	2.99	15.01
				18	3.7	14.3
				18	2.1	15.9
						0
				21.28	3.73	17.55
				21.28	3.91	17.37
				21.28	3.96	17.32
				21.28	3.39	17.89
				21.28	2.93	18.35
				21.28	3.53	17.75
				21.28	3.29	17.99
				21.28	3.45	17.83
				21.28	3.97	17.31
				21.28	2.31	18.97
				21.28	2.27	19.01
				21.28	3.36	17.92
				21.28	3.54	17.74
				21.28	3.91	17.37
				21.28	3.27	18.01
				21.28	3.45	17.83
				14.9	1.99	12.91
				14.9	3.5	11.4
				14.9	1.45	13.45
				14.9	2.33	12.57
				14.9	2.35	12.55
				14.9	1.98	12.92
				14.9	2.23	12.67
				14.9	2.01	12.89
				14.9	2.03	12.87
				14.9	2.21	12.69
				14.9	1.99	12.91
				14.9	1.71	13.19
				14.9	1.23	13.67
				14.9	1.75	13.15
				16.8	2.75	14.05
				16.8	1.52	15.28
				16.8	1.88	14.92
				16.8	2.95	13.85
				16.8	1.87	14.93
				16.8	1.77	15.03
				16.8	2.55	14.25
				16.8	3.8	13
				16.8	3.54	13.26
				16.8	4.34	12.46
				16.8	3.94	12.86
				16.8	2.85	13.95
				16.8	2.94	13.86
				16.8	2.55	14.25
				17.52	3.56	13.96
				17.52	3.86	13.66
				17.52	3.52	14
				17.52	3.34	14.18
				17.52	2.57	14.95
				17.52	2.58	14.94
				17.52	3	14.52
				17.52	3.26	14.26
				17.52	3.5	14.02
				17.52	2.96	14.56
				17.52	2.77	14.75
				17.52	2.95	14.57
				17.52	2.67	14.85
				17.52	2.76	14.76
				20.41	3.89	16.52
				20.41	3.29	17.12
				20.41	3.28	17.13
				20.41	3.31	17.1
				20.41	2.49	17.92
				20.41	2.91	17.5
				20.41	2.75	17.66
				20.41	3.29	17.12
				20.41	2.93	17.48
				20.41	2.79	17.62
				20.41	2.95	17.46
				20.41	3.21	17.2
				20.41	3.49	16.92
				20.41	3.35	17.06
				14.5	1.3	13.2
				14.5	2.85	11.65
				14.5	1.3	13.2
				14.5	2.77	11.73
				14.5	2.95	11.55
				14.5	2.87	11.63
				14.5	2.3	12.2
				14.5	2.22	12.28
				14.5	2.57	11.93
				14.5	2.99	11.51
				14.5	3.33	11.17
				14.5	3.75	10.75
				14.5	3.95	10.55
				14.5	2.53	11.97
				15.5	2.85	12.65
				15.5	2.33	13.17
				15.5	2.77	12.73
				15.5	2.95	12.55
				15.5	2.85	12.65
				15.5	2.22	13.28
				15.5	2.57	12.93
				15.5	2.99	12.51
				15.5	2.86	12.64
				15.5	3.33	12.17
				15.5	3.75	11.75
				15.5	3.95	11.55
				15.5	2.89	12.61
				15.5	2.75	12.75
				18	3.56	14.44
				18	3.86	14.14
				18	3.32	14.68
				18	2.85	15.15
				18	2.97	15.03
				18	2.48	15.52
				18	3.5	14.5
				18	3.65	14.35
				18	2.99	15.01
				18	2.75	15.25
				18	2.66	15.34
				18	2.89	15.11
				18	2.9	15.1
				18	1.9	16.1
				20.15	3.37	16.78
				20.15	2.96	17.19
				20.15	3.18	16.97
				20.15	2.87	17.28
				20.15	2.49	17.66
				20.15	2.18	17.97
				20.15	3.1	17.05
				20.15	3.32	16.83
				20.15	3.29	16.86
				20.15	3.86	16.29
				20.15	3.96	16.19
				20.15	3.15	17
				20.15	3.82	16.33
				20.15	3.43	16.72

## Sheet: Fecal sample 
							CORRECTED
							befor/fresh
	DCP		fecal sample wt/kg	parity	period	total wt/g	paper bag	net fresh wt	dry			difference	moisture	% moisture	PDM%	Lab. DM%	Total DM%	DM	CP	CP outP	NDF	NDFout	ADF	ADFout	ADL	ADLout	Ash	OM	OMout p	Ash
	34	90	15	1	1	420.76	10.25	410.51	98.18			312.33	0.760834	76.0834	23.9166	94.71	22.6514	3.39771	11.67	0.396513	67.43	2.29108	45.47	1.54494	17.3	0.587804	13.41	86.59	2.94208	0.455633
	68	90	17	1	2	418.76	10.25	408.51	98.18			310.33	0.759663	75.9663	24.0337	92.5	22.2312	3.7793	11.89	0.449358	70.72	2.67272	47.45	1.79328	17.88	0.675738	13.41	86.59	3.27249	0.506804
	0	90	20	1	3	329.34	10.25	319.09	47.31			271.78	0.851735	85.1735	14.8265	94.44	14.0022	2.80044	11.45	0.32065	77.3	2.16474	51.39	1.43914	16.72	0.468233	13.42	86.58	2.42462	0.375819
	102	90	24	1	4	433.76	10.25	423.51	103.18			320.33	0.756369	75.6369	24.3631	90.9	22.146	5.31505	12.32	0.654814	64.14	3.40907	43.5	2.31204	19.03	1.01145	13.4	86.6	4.60283	0.712216
	68	74	16	2	1	270.23	10.25	259.98	33.32			226.66	0.871836	87.1836	12.8164	92.5	11.8551	1.89682	11.1	0.210547	73.95	1.4027	50.19	0.952015	17.17	0.325684	11.78	88.22	1.67338	0.223446
	102	74	18	2	2	273.23	10.25	262.98	33.32			229.66	0.873298	87.3298	12.6702	92.75	11.7516	2.11528	11.33	0.239662	74.68	1.57969	50.33	1.06462	17.97	0.380117	12.56	87.44	1.8496	0.26568
	34	74	19	2	3	278.23	10.25	267.98	38.32			229.66	0.857004	85.7004	14.2996	94.11	13.4573	2.55689	10.86	0.277679	73.22	1.87216	50.6	1.29379	16.37	0.418563	14.11	85.89	2.19612	0.360778
	0	74	21	2	4	455.5	10.25	445.25	102.72			342.53	0.769298	76.9298	23.0702	92.21	21.273	4.46733	11.8	0.527145	76.14	3.40143	50.05	2.2359	19.56	0.87381	11	89	3.97593	0.491407
	0	50	11	3	1	487	10.25	476.75	124.79			351.96	0.738249	73.8249	26.1751	93.32	24.4266	2.68693	10.84	0.291263	74.07	1.99021	55.25	1.48453	19	0.510517	13.6	86.4	2.32151	0.365423
	34	50	15	3	2	484	10.25	473.75	124.79			348.96	0.736591	73.6591	26.3409	94.71	24.9475	3.74212	10.97	0.410511	76.26	2.85374	56.1	2.09933	19.26	0.720732	13.84	86.16	3.22421	0.517909
	102	50	19	3	3	315.98	10.25	305.73	43.51			262.22	0.857685	85.7685	14.2315	94.61	13.4644	2.55824	11.24	0.287546	71.88	1.83886	57.79	1.47841	18.75	0.47967	14.32	85.68	2.1919	0.36634
	68	50	23	3	4	500	10.25	489.75	129.79			359.96	0.734987	73.4987	26.5013	92.72	24.572	5.65156	10.7	0.604717	80.63	4.55685	54.4	3.07445	19.76	1.11675	13.36	86.64	4.89651	0.755048
	102	52	15	4	1	492	10.25	481.75	118.33			363.42	0.754375	75.4375	24.5625	92.75	22.7817	3.41726	9.63	0.329082	72.22	2.46795	55.96	1.9123	18.83	0.64347	13.3	86.7	2.96277	0.454496
	0	52	18	4	2	489	10.25	478.75	118.33			360.42	0.752836	75.2836	24.7164	93.32	23.0654	4.15177	10.17	0.422235	75.2	3.12213	58.62	2.43377	19.07	0.791743	13.77	86.23	3.58007	0.571699
	68	52	20	4	3	305.96	10.25	295.71	49.79			245.92	0.831626	83.1626	16.8374	92.29	15.5393	3.10786	9.09	0.282504	81.16	2.52234	53.3	1.65649	18.59	0.57775	14.71	85.29	2.65069	0.457165
	34	52	24	4	4	500	10.25	489.75	123.33			366.42	0.748178	74.8178	25.1822	95.32	24.0037	5.76089	11.24	0.647524	69.24	3.98884	63.94	3.68351	19.54	1.12568	12.83	87.17	5.02177	0.739122
							Digestibility
				parity	period	fecal sample wt/kg	Total DM%	fecal out pou DM	CP	OM	Ash	NDF	ADF	ADL	Hem	Cell																fecal out pou DM	CP outP	OMout p	NDFout	ADFout	ADLout
				1	1	15	22.6514	3.39771	11.91	86.58	13.41	68.68	47.05	17.7	21.63	29.35																3.39771	0.396513	2.94208	2.29108	1.54494	0.587804
				1	2	17	22.2312	3.7793	0.449358	3.27249	0.506804	2.67272	1.79328	0.675738	0.879442	1.11754																3.7793	0.449358	3.27249	2.67272	1.79328	0.675738
				1	3	20	14.0022	2.80044	0.32065	2.42462	0.375819	2.16474	1.43914	0.468233	0.725593	0.970911																2.80044	0.32065	2.42462	2.16474	1.43914	0.468233
				1	4	24	22.146	5.31505	0.654814	4.60283	0.712216	3.40907	2.31204	1.01145	1.09703	1.30059																5.31505	0.654814	4.60283	3.40907	2.31204	1.01145
				2	1	16	11.8551	1.89682	0.210547	1.67338	0.223446	1.4027	0.952015	0.325684	0.450685	0.626331																1.89682	0.210547	1.67338	1.4027	0.952015	0.325684
				2	2	18	11.7516	2.11528	0.239662	1.8496	0.26568	1.57969	1.06462	0.380117	0.515072	0.684506																2.11528	0.239662	1.8496	1.57969	1.06462	0.380117
				2	3	19	13.4573	2.55689	0.277679	2.19612	0.360778	1.87216	1.29379	0.418563	0.578369	0.875224																2.55689	0.277679	2.19612	1.87216	1.29379	0.418563
				2	4	21	21.273	4.46733	0.527145	3.97593	0.491407	3.40143	2.2359	0.87381	1.16553	1.36209																4.46733	0.527145	3.97593	3.40143	2.2359	0.87381
				3	1	11	24.4266	2.68693	0.291263	2.32151	0.365423	1.99021	1.48453	0.510517	0.50568	0.974012																2.68693	0.291263	2.32151	1.99021	1.48453	0.510517
				3	2	15	24.9475	3.74212	0.410511	3.22421	0.517909	2.85374	2.09933	0.720732	0.754411	1.3786																3.74212	0.410511	3.22421	2.85374	2.09933	0.720732
				3	3	19	13.4644	2.55824	0.287546	2.1919	0.36634	1.83886	1.47841	0.47967	0.360456	0.998738																2.55824	0.287546	2.1919	1.83886	1.47841	0.47967
				3	4	23	24.572	5.65156	0.604717	4.89651	0.755048	4.55685	3.07445	1.11675	1.4824	1.9577																5.65156	0.604717	4.89651	4.55685	3.07445	1.11675
				4	1	15	22.7817	3.41726	0.329082	2.96277	0.454496	2.46795	1.9123	0.64347	0.555647	1.26883																3.41726	0.329082	2.96277	2.46795	1.9123	0.64347
				4	2	18	23.0654	4.15177	0.422235	3.58007	0.571699	3.12213	2.43377	0.791743	0.688364	1.64203																4.15177	0.422235	3.58007	3.12213	2.43377	0.791743
				4	3	20	15.5393	3.10786	0.282504	2.65069	0.457165	2.52234	1.65649	0.57775	0.865848	1.07874																3.10786	0.282504	2.65069	2.52234	1.65649	0.57775
				4	4	24	24.0037	5.76089	0.647524	5.02177	0.739122	3.98884	3.68351	1.12568	0.305327	2.55784																5.76089	0.647524	5.02177	3.98884	15.3456	1.12568

## Sheet: fecal 
		fecal sample weight lab		befor/fresh
		code	total wt/g	paper bag	net fresh wt		dry		difference	moisture	% moisture	PDM%
		H50D	500	10.25	489.75		123.33		366.42	0.748178	74.8178	25.1822
		H52D	500	10.25	489.75		129.79		359.96	0.734987	73.4987	26.5013
		H74D	455.5	10.25	445.25		102.72		342.53	0.769298	76.9298	23.0702
		H90D	433.76	10.25	423.51		103.18		320.33	0.756369	75.6369	24.3631
		H74C	278.23	10.25	267.98		38.32		229.66	0.857004	85.7004	14.2996
		H50C	305.96	10.25	295.71		49.79		245.92	0.831626	83.1626	16.8374
		H90C	329.34	10.25	319.09		47.31		271.78	0.851735	85.1735	14.8265
		H52C	315.98	10.25	305.73		43.51		262.22	0.857685	85.7685	14.2315

## Sheet: Milk chemical composition
					milk chemicalcomposition
supplem DCP	code	Parity	Period	Trt	Fat(%)	Protien(%)	SNF(%)	total solid(%)	ASh(%)	OM	Moisture%	Lactos%	Average milk yeild(L)											milk yeild(L/d)		date	code	Parity	Period	Trt	Trm (DCP)	supp	hay/kg	total Feed intak/kg	feed intak DM basis	milk yeild(L/d)
34	90	1	1	2	4.51	2.9	7.89	10.38	0.6	99.4	89.62	2.37	8.43											7		15/10/2018	90	1	1	2	34	5	13	10.79		7
68	90	1	2	3	4.06	3.1	7.34	11.03	0.6	99.4	88.97	3.27	10.29											8		16/10/2018	90	1	1	2	34	5	13	10.61		8
0	90	1	3	1	5.68	2.64	5.95	14.57	0.6	99.4	85.43	5.65	11		Lactose (%) = 100- (% moisture + % fat + % crude protein + % ash).									9		17/10/2018	90	1	1	2	34	5	13	9.95		9
102	90	1	4	4	5.24	3.09	7.2	14.77	0.7	99.3	85.23	5.74	11.06											9		18/10/2018	90	1	1	2	34	5	13	9.19		9
68	74	2	1	3	4.93	3.05	7.15	12.08	0.6	99.4	87.92	3.5	14.39		Moisture= 100-total solid									9		19/10/2018	90	1	1	2	34	5	13	10.41		9
102	74	2	2	4	4.38	3.02	7.09	11.46	0.8	99.2	88.54	3.26	14.82											9		20/10/2018	90	1	1	2	34	5	13	10.45		9
34	74	2	3	2	4.14	2.87	6.68	12.07	0.6	99.4	87.93	4.46	14.54											9		21/10/2018	90	1	1	2	34	5	13	11		9
0	74	2	4	1	4	2.76	6.37	10.58	0.6	99.4	89.42	3.22	14.91											9		22/10/2018	90	1	1	2	34	5	13	10.36		9
0	50	3	1	1	5	2.93	6.78	11.78	0.8	99.2	88.22	3.05	11.25											7		23/10/2018	90	1	1	2	34	5	13	11.59		7
34	50	3	2	2	5.26	2.93	6.82	12.17	0.6	99.4	87.83	3.38	12.29											8		24/10/2018	90	1	1	2	34	5	13	11.45		8
102	50	3	3	4	4.46	1.94	4.07	11.98	0.7	99.3	88.02	4.88	13.57											9		25/10/2018	90	1	1	2	34	5	13	10.12		9
68	50	3	4	3	3.58	2.81	6.53	11.17	0.6	99.4	88.83	4.18	13.36											9		26/10/2018	90	1	1	2	34	5	13	10.68		9
102	52	4	1	4	4.66	3.14	7.41	12.07	0.6	99.4	87.93	3.67	14.61											7		27/10/2018	90	1	1	2	34	5	13	10.61		7
0	52	4	2	1	4.95	3.08	7.22	11.45	0.6	99.4	88.55	2.82	13.75											9		28/10/2018	90	1	1	2	34	5	13	10.95		9
68	52	4	3	3	4.21	2.96	6.92	12.13	0.7	99.3	87.87	4.26	12.89											8.43												8.43
34	52	4	4	2	3.59	3.19	7.58	11.38	0.7	99.3	88.62	3.9	13.54											10		2018-05-11	90	1	2	3	68	6	15.3	12.75		10
																								9		2018-06-11	90	1	2	3	68	6	15.3	12.72		9
																								11		2018-07-11	90	1	2	3	68	6	15.3	12.51		11
																								11		2018-08-11	90	1	2	3	68	6	15.3	12.32		11
																								9.5		2018-09-11	90	1	2	3	68	6	15.3	11.71		9.5
																								9.5		2018-10-11	90	1	2	3	68	6	15.3	13.55		9.5
																								11		2018-11-11	90	1	2	3	68	6	15.3	12.45		11
																								10		2018-12-11	90	1	2	3	68	6	15.3	12.35		10
																								9.5		13/11/2018	90	1	2	3	68	6	15.3	12.75		9.5
																								11		14/11/2018	90	1	2	3	68	6	15.3	13.31		11
																								11.5		15/11/2018	90	1	2	3	68	6	15.3	12.97		11.5
																								10		16/11/2018	90	1	2	3	68	6	15.3	13.15		10
																								11		17/11/2018	90	1	2	3	68	6	15.3	13.71		11
																								10		18/11/2018	90	1	2	3	68	6	15.3	12.72		10
																								9		2018-05-12	90	1	3	1	0	7	17.7	14.35		9
																								11		2018-06-12	90	1	3	1		7	17.7	14.6		11
																								11.5		2018-07-12	90	1	3	1	0	7	17.7	14.18		11.5
																								9		2018-08-12	90	1	3	1	0	7	17.7	14.74		9
																								10		2018-09-12	90	1	3	1	0	7	17.7	15.35		10
																								11		2018-10-12	90	1	3	1	0	7	17.7	14.71		11
																								11.5		2018-11-12	90	1	3	1	0	7	17.7	14.03		11.5
																								11.5		2018-12-12	90	1	3	1	0	7	17.7	13.74		11.5
																								12		13/12/2018	90	1	3	1	0	7	17.7	14.93		12
																								11		14/12/2018	90	1	3	1	0	7	17.7	15.05		11
																								11.5		15/12/2018	90	1	3	1	0	7	17.7	15.11		11.5
																								11.5		16/12/2018	90	1	3	1	0	7	17.7	15.32		11.5
																								11.5		17/12/2018	90	1	3	1	0	7	17.7	14.37		11.5
																								12		18/12/2018	90	1	3	1	0	7	17.7	14.71		12
																								9.5		2019-04-01	90	1	4	4	102	7	20	16.07		9.5
																								11		2019-06-01	90	1	4	4	102	7	20	17.01		11
																								10		2019-07-01	90	1	4	4	102	7	20	16.73		10
																								11		2019-08-01	90	1	4	4	102	7	20	17.01		11
																								10.5		2019-09-01	90	1	4	4	102	7	20	16.81		10.5
																								11.5		2019-10-01	90	1	4	4	102	7	20	16.63		11.5
																								11		2019-11-01	90	1	4	4	102	7	20	17.01		11
																								11		2019-12-01	90	1	4	4	102	7	20	17.15		11
																								12		13/1/2019	90	1	4	4	102	7	20	16.51		12
																								11		14/1/2019	90	1	4	4	102	7	20	16.5		11
																								11.5		15/1/2019	90	1	4	4	102	7	20	16.41		11.5
																								12		16/1/2019	90	1	4	4	102	7	20	16.26		12
																								11		17/1/2019	90	1	4	4	102	7	20	17.07		11
																								11.5		18/1/2019	90	1	4	4	102	7	20	16.36		11.5
																								11		19/1/2019	90	1	4	4	102	7	20	16.33		11
																								11.5		20/1/2019	90	1	4	4	102	7	20	16.29		11.5
																								14		15/10/2018	74	2	1	3	68	6	15.5	14.13		14
																								14		16/10/2018	74	2	1	3	68	6	15.5	13.9		14
																								14		17/10/2018	74	2	1	3	68	6	15.5	12.51		14
																								15		18/10/2018	74	2	1	3	68	6	15.5	13.83		15
																								15		19/10/2018	74	2	1	3	68	6	15.5	12.8		15
																								12		20/10/2018	74	2	1	3	68	6	15.5	10.55		12
																								14		21/10/2018	74	2	1	3	68	6	15.5	12.95		14
																								14.5		22/10/2018	74	2	1	3	68	6	15.5	12.53		14.5
																								14		23/10/2018	74	2	1	3	68	6	15.5	13.95		14
																								15		24/10/2018	74	2	1	3	68	6	15.5	12.87		15
																								15.5		25/10/2018	74	2	1	3	68	6	15.5	13.9		15.5
																								14.5		26/10/2018	74	2	1	3	68	6	15.5	13.75		14.5
																								15		27/10/2018	74	2	1	3	68	6	15.5	13.17		15
																								15		28/10/2018	74	2	1	3	68	6	15.5	13.09		15
																								14.5		2018-05-11	74	2	2	4	102	7	15	11.45		14.5
																								14.5		2018-06-11	74	2	2	4	102	7	16.3	13.8		14.5
																								15		2018-07-11	74	2	2	4	102	7	16.3	13.65		15
																								14		2018-08-11	74	2	2	4	102	7	16.3	14.9		14
																								14		2018-09-11	74	2	2	4	102	7	16.3	14.5		14
																								14.5		2018-10-11	74	2	2	4	102	7	16.3	14.45		14.5
																								15		2018-11-11	74	2	2	4	102	7	16.3	13.73		15
																								15		2018-12-11	74	2	2	4	102	7	16.3	13.54		15
																								15		13/11/2018	74	2	2	4	102	7	16.3	13.44		15
																								14		14/11/2018	74	2	2	4	102	7	16.3	13.91		14
																								14.5		15/11/2018	74	2	2	4	102	7	16.3	13.41		14.5
																								15.5		16/11/2018	74	2	2	4	102	7	16.3	11.97		15.5
																								16		17/11/2018	74	2	2	4	102	7	16.3	13.2		16
																								16		18/11/2018	74	2	2	4	102	7	16.3	13.63		16
																								15		2018-05-12	74	2	3	2	34	8	18	14.63		15
																								16		2018-06-12	74	2	3	2	34	8	18	15.65		16
																								15		2018-07-12	74	2	3	2	34	8	18	15.41		15
																								15		2018-08-12	74	2	3	2	34	8	18	15.65		15
																								15.5		2018-09-12	74	2	3	2	34	8	18	14.48		15.5
																								15		2018-10-12	74	2	3	2	34	8	18	15.01		15
																								15.5		2018-11-12	74	2	3	2	34	8	18	15.64		15.5
																								15		2018-12-12	74	2	3	2	34	8	18	14.28		15
																								14		13/12/2018	74	2	3	2	34	8	18	16.01		14
																								13		14/12/2018	74	2	3	2	34	8	18	15.62		13
																								14		15/12/2018	74	2	3	2	34	8	18	15.9		14
																								11.5		16/12/2018	74	2	3	2	34	8	18	15.01		11.5
																								14		17/12/2018	74	2	3	2	34	8	18	14.3		14
																								15		18/12/2018	74	2	3	2	34	8	18	15.9		15
																								15.5		2019-04-01	74	2	4	1	0	8	21.28	17.55		15.5
																								15		2019-06-01	74	2	4	1	0	8	21.28	17.37		15
																								14		2019-07-01	74	2	4	1	0	8	21.28	17.32		14
																								14		2019-08-01	74	2	4	1	0	8	21.28	17.89		14
																								15		2019-09-01	74	2	4	1	0	8	21.28	18.35		15
																								15.5		2019-10-01	74	2	4	1	0	8	21.28	17.75		15.5
																								15		2019-11-01	74	2	4	1	0	8	21.28	17.99		15
																								14		2019-12-01	74	2	4	1	0	8	21.28	17.83		14
																								15		13/1/2019	74	2	4	1	0	8	21.28	17.31		15
																								15		14/1/2019	74	2	4	1	0	8	21.28	18.97		15
																								15		15/1/2019	74	2	4	1	0	8	21.28	19.01		15
																								15.5		16/1/2019	74	2	4	1	0	8	21.28	17.92		15.5
																								14		17/1/2019	74	2	4	1	0	8	21.28	17.74		14
																								15		18/1/2019	74	2	4	1	0	8	21.28	17.37		15
																								15.5		19/1/2019	74	2	4	1	0	8	21.28	18.01		15.5
																								15.5		20/1/2019	74	2	4	1	0	8	21.28	17.83		15.5
																								10		15/10/2018	50	3	1	1	0	6	14.9	12.91		10
																								11		16/10/2018	50	3	1	1	0	6	14.9	11.4		11
																								10.5		17/10/2018	50	3	1	1	0	6	14.9	13.45		10.5
																								12.5		18/10/2018	50	3	1	1	0	6	14.9	12.57		12.5
																								12		19/10/2018	50	3	1	1	0	6	14.9	12.55		12
																								11.5		20/10/2018	50	3	1	1	0	6	14.9	12.92		11.5
																								11.5		21/10/2018	50	3	1	1	0	6	14.9	12.67		11.5
																								12		22/10/2018	50	3	1	1	0	6	14.9	12.89		12
																								11.5		23/10/2018	50	3	1	1	0	6	14.9	12.87		11.5
																								11.5		24/10/2018	50	3	1	1	0	6	14.9	12.69		11.5
																								10		25/10/2018	50	3	1	1	0	6	14.9	12.91		10
																								11		26/10/2018	50	3	1	1	0	6	14.9	13.19		11
																								12.5		27/10/2018	50	3	1	1	0	6	14.9	13.67		12.5
																								10		28/10/2018	50	3	1	1	0	6	14.9	13.15		10
																								12		2018-05-11	50	3	2	2	34	7	16.8	14.05		12
																								12		2018-06-11	50	3	2	2	34	7	16.8	15.28		12
																								13		2018-07-11	50	3	2	2	34	7	16.8	14.92		13
																								13		2018-08-11	50	3	2	2	34	7	16.8	13.85		13
																								13		2018-09-11	50	3	2	2	34	7	16.8	14.93		13
																								12		2018-10-11	50	3	2	2	34	7	16.8	15.03		12
																								11		2018-11-11	50	3	2	2	34	7	16.8	14.25		11
																								10		2018-12-11	50	3	2	2	34	7	16.8	13		10
																								12		13/11/2018	50	3	2	2	34	7	16.8	13.26		12
																								13		14/11/2018	50	3	2	2	34	7	16.8	12.46		13
																								13.5		15/11/2018	50	3	2	2	34	7	16.8	12.86		13.5
																								12.5		16/11/2018	50	3	2	2	34	7	16.8	13.95		12.5
																								12		17/11/2018	50	3	2	2	34	7	16.8	13.86		12
																								13		18/11/2018	50	3	2	2	34	7	16.8	14.25		13
																								14.5		2018-05-12	50	3	3	4	102		17.52	13.96		14.5
																								15.5		2018-06-12	50	3	3	4	102		17.52	13.66		15.5
																								14.5		2018-07-12	50	3	3	4	102		17.52	14		14.5
																								13		2018-08-12	50	3	3	4	102		17.52	14.18		13
																								14		2018-09-12	50	3	3	4	102		17.52	14.95		14
																								13		2018-10-12	50	3	3	4	102		17.52	14.94		13
																								13		2018-11-12	50	3	3	4	102		17.52	14.52		13
																								13.5		2018-12-12	50	3	3	4	102		17.52	14.26		13.5
																								12.5		13/12/2018	50	3	3	4	102		17.52	14.02		12.5
																								13		14/12/2018	50	3	3	4	102		17.52	14.56		13
																								13.5		15/12/2018	50	3	3	4	102		17.52	14.75		13.5
																								13		16/12/2018	50	3	3	4	102		17.52	14.57		13
																								14		17/12/2018	50	3	3	4	102		17.52	14.85		14
																								13		18/12/2018	50	3	3	4	102		17.52	14.76		13
																								13		2019-04-01	50	3	4	3	68		20.41	16.52		13
																								12.5		2019-06-01	50	3	4	3	68		20.41	17.12		12.5
																								13		2019-07-01	50	3	4	3	68		20.41	17.13		13
																								11.5		2019-08-01	50	3	4	3	68		20.41	17.1		11.5
																								12		2019-09-01	50	3	4	3	68		20.41	17.92		12
																								12		2019-10-01	50	3	4	3	68		20.41	17.5		12
																								14		2019-11-01	50	3	4	3	68		20.41	17.66		14
																								14		2019-12-01	50	3	4	3	68		20.41	17.12		14
																								13.5		13/1/2019	50	3	4	3	68		20.41	17.48		13.5
																								13.5		14/1/2019	50	3	4	3	68		20.41	17.62		13.5
																								15		15/1/2019	50	3	4	3	68		20.41	17.46		15
																								14.5		16/1/2019	50	3	4	3	68		20.41	17.2		14.5
																								14.5		17/1/2019	50	3	4	3	68		20.41	16.92		14.5
																								14		18/1/2019	50	3	4	3	68		20.41	17.06		14
																								14		15/10/2018	52	4	1	4	102	7	14.5	13.2		14
																								14		16/10/2018	52	4	1	4	102	7	14.5	11.65		14
																								15.5		17/10/2018	52	4	1	4	102	7	14.5	13.2		15.5
																								14		18/10/2018	52	4	1	4	102	7	14.5	11.73		14
																								14		19/10/2018	52	4	1	4	102	7	14.5	11.55		14
																								15		20/10/2018	52	4	1	4	102	7	14.5	11.63		15
																								14		21/10/2018	52	4	1	4	102	7	14.5	12.2		14
																								15		22/10/2018	52	4	1	4	102	7	14.5	12.28		15
																								14		23/10/2018	52	4	1	4	102	7	14.5	11.93		14
																								14.5		24/10/2018	52	4	1	4	102	7	14.5	11.51		14.5
																								15.5		25/10/2018	52	4	1	4	102	7	14.5	11.17		15.5
																								14		26/10/2018	52	4	1	4	102	7	14.5	10.75		14
																								15		27/10/2018	52	4	1	4	102	7	14.5	10.55		15
																								16		28/10/2018	52	4	1	4	102	7	14.5	11.97		16
																								14		2018-05-11	52	4	2	1	0	7	15.5	12.65		14
																								13.5		2018-06-11	52	4	2	1	0	7	15.5	13.17		13.5
																								13		2018-07-11	52	4	2	1	0	7	15.5	12.73		13
																								14		2018-08-11	52	4	2	1	0	7	15.5	12.55		14
																								14		2018-09-11	52	4	2	1	0	7	15.5	12.65		14
																								13.5		2018-10-11	52	4	2	1	0	7	15.5	13.28		13.5
																								14		2018-11-11	52	4	2	1	0	7	15.5	12.93		14
																								14.5		2018-12-11	52	4	2	1	0	7	15.5	12.51		14.5
																								13		13/11/2018	52	4	2	1	0	7	15.5	12.64		13
																								13.5		14/11/2018	52	4	2	1	0	7	15.5	12.17		13.5
																								14		15/11/2018	52	4	2	1	0	7	15.5	11.75		14
																								13.5		16/11/2018	52	4	2	1	0	7	15.5	11.55		13.5
																								14.5		17/11/2018	52	4	2	1	0	7	15.5	12.61		14.5
																								13.5		18/11/2018	52	4	2	1	0	7	15.5	12.75		13.5
																								14		2018-05-12	52	4	3	3	68	8	18	14.44		14
																								13		2018-06-12	52	4	3	3	68	8	18	14.14		13
																								14.5		2018-07-12	52	4	3	3	68	8	18	14.68		14.5
																								14		2018-08-12	52	4	3	3	68	8	18	15.15		14
																								11		2018-09-12	52	4	3	3	68	8	18	15.03		11
																								11.5		2018-10-12	52	4	3	3	68	8	18	15.52		11.5
																								13		2018-11-12	52	4	3	3	68	8	18	14.5		13
																								14		2018-12-12	52	4	3	3	68	8	18	14.35		14
																								13		13/12/2018	52	4	3	3	68	8	18	15.01		13
																								11		14/12/2018	52	4	3	3	68	8	18	15.25		11
																								11.5		15/12/2018	52	4	3	3	68	8	18	15.34		11.5
																								12.5		16/12/2018	52	4	3	3	68	8	18	15.11		12.5
																								13.5		17/12/2018	52	4	3	3	68	8	18	15.1		13.5
																								14		18/12/2018	52	4	3	3	68	8	18	16.1		14
																								13		2019-04-01	52	4	4	2	34	8	20.15	16.78		13
																								14		2019-06-01	52	4	4	2	34	8	20.15	17.19		14
																								13		2019-07-01	52	4	4	2	34	8	20.15	16.97		13
																								14		2019-08-01	52	4	4	2	34	8	20.15	17.28		14
																								14.5		2019-09-01	52	4	4	2	34	8	20.15	17.66		14.5
																								16		2019-10-01	52	4	4	2	34	8	20.15	17.97		16
																								15		2019-11-01	52	4	4	2	34	8	20.15	17.05		15
																								5		2019-12-01	52	4	4	2	34	8	20.15	16.83		5
																								14.5		13/1/2019	52	4	4	2	34	8	20.15	16.86		14.5
																								14.5		14/1/2019	52	4	4	2	34	8	20.15	16.29		14.5
																								15		15/1/2019	52	4	4	2	34	8	20.15	16.19		15
																								14		16/1/2019	52	4	4	2	34	8	20.15	17		14
																								13.5		17/1/2019	52	4	4	2	34	8	20.15	16.33		13.5
																								13.5		18/1/2019	52	4	4	2	34	8	20.15	16.72		13.5
																								13.54												13.54

## Sheet: blood , hay and milk mineral
					Mineral milk							Mineral blood								Mineral fecal										Mineral hay	hay refusal						refusal
			supplem DCP	code	Parity	Period	Trt	Ca(g/l)	P(g/l)		supplem DCP	code	Parity	Period	Trt	Ca(g/l)	P(g/l)		supplem DCP	code	Parity	Period	Trt	Ca%	P%	FDM	Ca%	P%	supplem DCP	code	Parity	Period	Trt	Ca(%)	P(%)		hay DM	Ca(%)	P(%)
			34	90	1	1	2	0.31504	0.046		34	90	1	1	2	1.11705	0.041		34	90	1	1	2	1.1215	0.315	22.6514	0.254035	0.0713519	34	90	1	1	2	1.01	0.13		93.74	0.946774	0.121862
			68	90	1	2	3	0.27588	0.055		68	90	1	2	3	0.1382	0.06		68	90	1	2	3	1.126	0.3	22.2312	0.250323	0.0666935	68	90	1	2	3	0.96975	0.1325		94.52	0.916608	0.125239
			0	90	1	3	1	0.53262	0.065		0	90	1	3	1	0.0273	0.065		0	90	1	3	1	0.888	0.26	14.0022	0.124339	0.0364057	0	90	1	3	1	0.7	0.12		94.18	0.65926	0.113016
			102	90	1	4	4	0.7194	0.071		102	90	1	4	4	0.05	0.058		102	90	1	4	4	1.206	0.36	22.146	0.267081	0.0797257	102	90	1	4	4	0.762	0.11		94.07	0.716813	0.103477
			68	74	2	1	3	0.32032	0.049		68	74	2	1	3	0.1133	0.069		68	74	2	1	3	1.241	0.31	11.8551	0.147122	0.0367509	68	74	2	1	3	0.9425	0.125		94.58	0.891416	0.118225
			102	74	2	2	4	1.1539	0.052		102	74	2	2	4	0.10875	0.062		102	74	2	2	4	1.049	0.335	11.7516	0.123274	0.0393678	102	74	2	2	4	0.974	0.13		94.12	0.916729	0.122356
			34	74	2	3	2	0.42328	0.053		34	74	2	3	2	0.1236	0.077		34	74	2	3	2	0.839	0.29	13.4573	0.112907	0.0390263	34	74	2	3	2	0.98	0.13		93.97	0.920906	0.122161
			0	74	2	4	1	0.46838	0.082		0	74	2	4	1	0.1932	0.056		0	74	2	4	1	0.894	0.38	21.273	0.190181	0.0808375	0	74	2	4	1	1.022	0.1		94.35	0.964257	0.09435
			0	50	3	1	1	0.13312	0.052		0	50	3	1	1	0.2946	0.075		0	50	3	1	1	0.891	0.32	24.4266	0.217641	0.0781653	0	50	3	1	1	0.861	0.11		94.26	0.811579	0.103686
			34	50	3	2	2	0.19912	0.073		34	50	3	2	2	0.0753	0.049		34	50	3	2	2	0.9205	0.305	24.9475	0.229641	0.0760898	34	50	3	2	2	0.995	0.13		93.63	0.931619	0.121719
			102	50	3	3	4	0.3179	0.061		102	50	3	3	4	0.0218	0.041		102	50	3	3	4	0.892	0.31	13.4644	0.120103	0.0417397	102	50	3	3	4	1.186	0.15		94.17	1.11686	0.141255
			68	50	3	4	3	0.16446	0.059		68	50	3	4	3	0.0863	0.071		68	50	3	4	3	1.471	0.33	24.572	0.361454	0.0810875	68	50	3	4	3	0.997	0.14		94.42	0.941367	0.132188
			102	52	4	1	4	0.56584	0.054		102	52	4	1	4	0.0845	0.054		102	52	4	1	4	0.9705	0.3225	22.7817	0.221097	0.0734711	102	52	4	1	4	1.08	0.14		94.14	1.01671	0.131796
			0	52	4	2	1	0.17638	0.06		0	52	4	2	1	0.12765	0.075		0	52	4	2	1	0.8895	0.29	23.0654	0.205167	0.0668896	0	52	4	2	1	0.9415	0.105		94.17	0.886611	0.0988785
			68	52	4	3	3	0.43252	0.051		68	52	4	3	3	0.0098	0.075		68	52	4	3	3	1.011	0.29	15.5393	0.157102	0.0450639	68	52	4	3	3	0.888	0.11		94.63	0.840314	0.104093
			34	52	4	4	2	0.913	0.045		34	52	4	4	2	0.0823	0.075		34	52	4	4	2	1.002	0.32	24.0037	0.240517	0.0768119	34	52	4	4	2	1.04	0.13		93.52	0.972608	0.121576
																											intake			Fecal out put			DM out put		apparent digestibility	absorption
																					Parity	Period	Trt	DMI	total Ca(%)	Total P(%)	Ca(%DM	P(%DM		Ca(%)	P(%)	Fec DM	Ca%DM	P%DM	ca%	P%
																					1	1	2	13.4023	3.312	1.412	0.443884	0.18924		0.11215	0.0315	22.6514	0.0254035	0.00713519	94.277	96.2296
																					1	1	2	13.2549	3.312	1.412	0.439001	0.187159		0.11215	0.0315	22.6514	0.0254035	0.00713519	94.2133	96.1876
																					1	1	2	12.7143	3.312	1.412	0.421098	0.179526		0.11215	0.0315	22.6514	0.0254035	0.00713519	93.9673	96.0255
																					1	1	2	12.0918	3.312	1.412	0.400482	0.170737		0.11215	0.0315	22.6514	0.0254035	0.00713519	93.6568	95.8209
																					1	1	2	13.0911	3.312	1.412	0.433576	0.184846		0.11215	0.0315	22.6514	0.0254035	0.00713519	94.1409	96.1399
																					1	1	2	13.1238	3.312	1.412	0.434661	0.185308		0.11215	0.0315	22.6514	0.0254035	0.00713519	94.1555	96.1496
																					1	1	2	13.5743	3.312	1.412	0.44958	0.191669		0.11215	0.0315	22.6514	0.0254035	0.00713519	94.3495	96.2773
																					1	1	2	13.0501	3.312	1.412	0.432219	0.184267		0.11215	0.0315	22.6514	0.0254035	0.00713519	94.1225	96.1278
																					1	1	2	14.0575	3.312	1.412	0.465584	0.198492		0.11215	0.0315	22.6514	0.0254035	0.00713519	94.5437	96.4053
																					1	1	2	13.9428	3.312	1.412	0.461787	0.196873		0.11215	0.0315	22.6514	0.0254035	0.00713519	94.4989	96.3757
																					1	1	2	12.8535	3.312	1.412	0.425709	0.181492		0.11215	0.0315	22.6514	0.0254035	0.00713519	94.0326	96.0686
																					1	1	2	13.3122	3.312	1.412	0.4409	0.187968		0.11215	0.0315	22.6514	0.0254035	0.00713519	94.2382	96.204
																					1	1	2	13.2549	3.312	1.412	0.439001	0.187159		0.11215	0.0315	22.6514	0.0254035	0.00713519	94.2133	96.1876
																					1	1	2	13.5333	3.312	1.412	0.448224	0.191091		0.11215	0.0315	22.6514	0.0254035	0.00713519	94.3324	96.2661
																					1	1	2	13.2326	3.312	1.412	0.438265	0.186845		0.11215	0.0315	22.6514	0.0254035	0.00713519	94.1959	96.1761
																					1	2	3	15.9206	3.312	1.412	0.527289	0.224798		0.11215	0.0315	22.2312	0.0249322	0.00700281	95.2716	96.8848
																					1	2	3	15.896	3.312	1.412	0.526475	0.224451		0.11215	0.0315	22.2312	0.0249322	0.00700281	95.2643	96.88
																					1	2	3	15.724	3.312	1.412	0.520779	0.222023		0.11215	0.0315	22.2312	0.0249322	0.00700281	95.2125	96.8459
																					1	2	3	15.5684	3.312	1.412	0.515625	0.219826		0.11215	0.0315	22.2312	0.0249322	0.00700281	95.1647	96.8144
																					1	2	3	15.0688	3.312	1.412	0.499078	0.212771		0.11215	0.0315	22.2312	0.0249322	0.00700281	95.0043	96.7088
																					1	2	3	16.5758	3.312	1.412	0.54899	0.23405		0.11215	0.0315	22.2312	0.0249322	0.00700281	95.4585	97.008
																					1	2	3	15.6749	3.312	1.412	0.519151	0.221329		0.11215	0.0315	22.2312	0.0249322	0.00700281	95.1975	96.836
																					1	2	3	15.593	3.312	1.412	0.516439	0.220173		0.11215	0.0315	22.2312	0.0249322	0.00700281	95.1723	96.8194
																					1	2	3	15.9206	3.312	1.412	0.527289	0.224798		0.11215	0.0315	22.2312	0.0249322	0.00700281	95.2716	96.8848
																					1	2	3	16.3792	3.312	1.412	0.54248	0.231275		0.11215	0.0315	22.2312	0.0249322	0.00700281	95.404	96.9721
																					1	2	3	16.1008	3.312	1.412	0.533257	0.227343		0.11215	0.0315	22.2312	0.0249322	0.00700281	95.3245	96.9197
																					1	2	3	16.2482	3.312	1.412	0.53814	0.229424		0.11215	0.0315	22.2312	0.0249322	0.00700281	95.367	96.9477
																					1	2	3	16.7068	3.312	1.412	0.55333	0.2359		0.11215	0.0315	22.2312	0.0249322	0.00700281	95.4941	97.0315
																					1	2	3	15.896	3.312	1.412	0.526475	0.224451		0.11215	0.0315	22.2312	0.0249322	0.00700281	95.2643	96.88
																					1	2	3	15.9481	3.312	1.412	0.5282	0.225187		0.11215	0.0315	22.2312	0.0249322	0.00700281	95.2765	96.8881
																					1	3	1	18.144	3.312	1.412	0.60093	0.256193		0.11215	0.0315	14.0022	0.0157034	0.00441069	97.3868	98.2784		0.11215	0.0315	22.6514	0.0254035	0.00713519
																					1	3	1	18.3488	3.312	1.412	0.607711	0.259085		0.11215	0.0315	14.0022	0.0157034	0.00441069	97.416	98.2976		0.11215	0.0315	22.2312	0.0249322	0.00700281	95.2765	96.8881
																					1	3	1	18.0048	3.312	1.412	0.596318	0.254227		0.11215	0.0315	14.0022	0.0157034	0.00441069	97.3666	98.2651		0.11215	0.0315	14.0022	0.0157034	0.00441069
																					1	3	1	18.4634	3.312	1.412	0.611509	0.260704		0.11215	0.0315	14.0022	0.0157034	0.00441069	97.432	98.3082		0.11215	0.0315	22.146	0.0248368	0.006976
																					1	3	1	18.963	3.312	1.412	0.628056	0.267758		0.11215	0.0315	14.0022	0.0157034	0.00441069	97.4997	98.3527
																					1	3	1	18.4389	3.312	1.412	0.610695	0.260357		0.11215	0.0315	14.0022	0.0157034	0.00441069	97.4286	98.3059
																					1	3	1	17.8819	3.312	1.412	0.592249	0.252493		0.11215	0.0315	14.0022	0.0157034	0.00441069	97.3485	98.2531
																					1	3	1	17.6444	3.312	1.412	0.584383	0.249139		0.11215	0.0315	14.0022	0.0157034	0.00441069	97.3128	98.2296
																					1	3	1	18.619	3.312	1.412	0.616663	0.262901		0.11215	0.0315	14.0022	0.0157034	0.00441069	97.4535	98.3223
																					1	3	1	18.7173	3.312	1.412	0.619918	0.264289		0.11215	0.0315	14.0022	0.0157034	0.00441069	97.4669	98.3311
																					1	3	1	18.7665	3.312	1.412	0.621545	0.264983		0.11215	0.0315	14.0022	0.0157034	0.00441069	97.4735	98.3355
																					1	3	1	18.9385	3.312	1.412	0.627242	0.267411		0.11215	0.0315	14.0022	0.0157034	0.00441069	97.4964	98.3506
																					1	3	1	18.1604	3.312	1.412	0.601472	0.256425		0.11215	0.0315	14.0022	0.0157034	0.00441069	97.3892	98.2799
																					1	3	1	18.4389	3.312	1.412	0.610695	0.260357		0.11215	0.0315	14.0022	0.0157034	0.00441069	97.4286	98.3059
																					1	3	1	18.395	3.312	1.412	0.609242	0.259737		0.11215	0.0315	14.0022	0.0157034	0.00441069	97.4214	98.3011
																					1	4	4	19.5527	3.312	1.412	0.647586	0.276085		0.11215	0.0315	22.146	0.0248368	0.006976	96.1647	97.4732
																					1	4	4	20.3226	3.312	1.412	0.673085	0.286955		0.11215	0.0315	22.146	0.0248368	0.006976	96.31	97.569
																					1	4	4	20.0933	3.312	1.412	0.66549	0.283717		0.11215	0.0315	22.146	0.0248368	0.006976	96.2679	97.5412
																					1	4	4	20.3226	3.312	1.412	0.673085	0.286955		0.11215	0.0315	22.146	0.0248368	0.006976	96.31	97.569
																					1	4	4	20.1588	3.312	1.412	0.66766	0.284642		0.11215	0.0315	22.146	0.0248368	0.006976	96.28	97.5492
																					1	4	4	20.0114	3.312	1.412	0.662777	0.282561		0.11215	0.0315	22.146	0.0248368	0.006976	96.2526	97.5312
																					1	4	4	20.3226	3.312	1.412	0.673085	0.286955		0.11215	0.0315	22.146	0.0248368	0.006976	96.31	97.569
																					1	4	4	20.4373	3.312	1.412	0.676883	0.288574		0.11215	0.0315	22.146	0.0248368	0.006976	96.3307	97.5826
																					1	4	4	19.9131	3.312	1.412	0.659522	0.281173		0.11215	0.0315	22.146	0.0248368	0.006976	96.2341	97.519
																					1	4	4	19.9049	3.312	1.412	0.659251	0.281057		0.11215	0.0315	22.146	0.0248368	0.006976	96.2326	97.5179
																					1	4	4	19.8312	3.312	1.412	0.656809	0.280017		0.11215	0.0315	22.146	0.0248368	0.006976	96.2186	97.5087
																					1	4	4	19.7083	3.312	1.412	0.65274	0.278282		0.11215	0.0315	22.146	0.0248368	0.006976	96.195	97.4932
																					1	4	4	20.3718	3.312	1.412	0.674713	0.287649		0.11215	0.0315	22.146	0.0248368	0.006976	96.3189	97.5748
																					1	4	4	19.7902	3.312	1.412	0.655453	0.279438		0.11215	0.0315	22.146	0.0248368	0.006976	96.2107	97.5036
																					1	4	4	20.0529	3.312	1.412	0.664153	0.283147		0.11215	0.0315	22.146	0.0248368	0.006976	96.2597	97.5358
																					2	1	3	17.0508	3.312	1.412	0.564723	0.240758		0.11215	0.0315	11.8551	0.0132955	0.00373437	97.6457	98.4489
																					2	1	3	16.8624	3.312	1.412	0.558484	0.238098		0.11215	0.0315	11.8551	0.0132955	0.00373437	97.6194	98.4316
																					2	1	3	15.724	3.312	1.412	0.520779	0.222023		0.11215	0.0315	11.8551	0.0132955	0.00373437	97.447	98.318
																					2	1	3	16.8051	3.312	1.412	0.556585	0.237288		0.11215	0.0315	11.8551	0.0132955	0.00373437	97.6112	98.4262
																					2	1	3	15.9615	3.312	1.412	0.528646	0.225377		0.11215	0.0315	11.8551	0.0132955	0.00373437	97.485	98.3431
																					2	1	3	14.1187	3.312	1.412	0.467612	0.199356		0.11215	0.0315	11.8551	0.0132955	0.00373437	97.1567	98.1268
																					2	1	3	16.0844	3.312	1.412	0.532714	0.227111		0.11215	0.0315	11.8551	0.0132955	0.00373437	97.5042	98.3557
																					2	1	3	15.7404	3.312	1.412	0.521321	0.222254		0.11215	0.0315	11.8551	0.0132955	0.00373437	97.4496	98.3198
																					2	1	3	16.9034	3.312	1.412	0.559841	0.238676		0.11215	0.0315	11.8551	0.0132955	0.00373437	97.6251	98.4354
																					2	1	3	16.0189	3.312	1.412	0.530544	0.226186		0.11215	0.0315	11.8551	0.0132955	0.00373437	97.494	98.349
																					2	1	3	16.8624	3.312	1.412	0.558484	0.238098		0.11215	0.0315	11.8551	0.0132955	0.00373437	97.6194	98.4316
																					2	1	3	16.7396	3.312	1.412	0.554415	0.236363		0.11215	0.0315	11.8551	0.0132955	0.00373437	97.6019	98.4201
																					2	1	3	16.2646	3.312	1.412	0.538682	0.229656		0.11215	0.0315	11.8551	0.0132955	0.00373437	97.5318	98.3739
																					2	1	3	16.199	3.312	1.412	0.536512	0.22873		0.11215	0.0315	11.8551	0.0132955	0.00373437	97.5219	98.3673
																					2	1	3	16.2382	3.312	1.412	0.53781	0.229284		0.11215	0.0315	11.8551	0.0132955	0.00373437	97.5223	98.3677
																					2	2	4	15.7688	3.312	1.412	0.522264	0.222656		0.11215	0.0315	11.7516	0.0131794	0.00370175	97.4765	98.3375
																					2	2	4	17.6935	3.312	1.412	0.58601	0.249833		0.11215	0.0315	11.7516	0.0131794	0.00370175	97.751	98.5183
																					2	2	4	17.5707	3.312	1.412	0.581941	0.248098		0.11215	0.0315	11.7516	0.0131794	0.00370175	97.7353	98.508
																					2	2	4	18.5945	3.312	1.412	0.615849	0.262554		0.11215	0.0315	11.7516	0.0131794	0.00370175	97.86	98.5901
																					2	2	4	18.2669	3.312	1.412	0.604998	0.257928		0.11215	0.0315	11.7516	0.0131794	0.00370175	97.8216	98.5648
																					2	2	4	18.2259	3.312	1.412	0.603642	0.25735		0.11215	0.0315	11.7516	0.0131794	0.00370175	97.8167	98.5616
																					2	2	4	17.6362	3.312	1.412	0.584111	0.249023		0.11215	0.0315	11.7516	0.0131794	0.00370175	97.7437	98.5135			Fecal out put			DM out put
																					2	2	4	17.4806	3.312	1.412	0.578957	0.246826		0.11215	0.0315	11.7516	0.0131794	0.00370175	97.7236	98.5003			Ca(%)	P(%)	Fec DM	Ca%DM	P%DM
																					2	2	4	17.3987	3.312	1.412	0.576245	0.24567		0.11215	0.0315	11.7516	0.0131794	0.00370175	97.7129	98.4932			0.11215	0.0315	22.6514	0.0254035	0.00713519
																					2	2	4	17.7836	3.312	1.412	0.588994	0.251105		0.11215	0.0315	11.7516	0.0131794	0.00370175	97.7624	98.5258			0.11215	0.0315	22.2312	0.0249322	0.00700281
																					2	2	4	17.3741	3.312	1.412	0.575431	0.245323		0.11215	0.0315	11.7516	0.0131794	0.00370175	97.7096	98.4911			0.11215	0.0315	14.0022	0.0157034	0.00441069
																					2	2	4	16.1947	3.312	1.412	0.536369	0.22867		0.11215	0.0315	11.7516	0.0131794	0.00370175	97.5429	98.3812			0.11215	0.0315	22.146	0.0248368	0.006976
																					2	2	4	17.2021	3.312	1.412	0.569735	0.242894		0.11215	0.0315	11.7516	0.0131794	0.00370175	97.6867	98.476			0.11215	0.0315	11.8551	0.0132955	0.00373437
																					2	2	4	17.5543	3.312	1.412	0.581399	0.247867		0.11215	0.0315	11.7516	0.0131794	0.00370175	97.7332	98.5066			0.11215	0.0315	11.7516	0.0131794	0.00370175
																					2	2	4	17.4818	3.312	1.412	0.578996	0.246843		0.11215	0.0315	11.7516	0.0131794	0.00370175	97.7197	98.4977			0.11215	0.0315	13.4573	0.0150924	0.00423906
																					2	3	2	19.2863	3.312	1.412	0.638763	0.272323		0.11215	0.0315	13.4573	0.0150924	0.00423906	97.6372	98.4434			0.11215	0.0315	21.273	0.0238577	0.006701
																					2	3	2	20.1217	3.312	1.412	0.666432	0.284119		0.11215	0.0315	13.4573	0.0150924	0.00423906	97.7353	98.508			0.11215	0.0315	24.4266	0.0273945	0.00769439
																					2	3	2	19.9252	3.312	1.412	0.659922	0.281343		0.11215	0.0315	13.4573	0.0150924	0.00423906	97.713	98.4933			0.11215	0.0315	24.9475	0.0279786	0.00785845
																					2	3	2	20.1217	3.312	1.412	0.666432	0.284119		0.11215	0.0315	13.4573	0.0150924	0.00423906	97.7353	98.508			0.11215	0.0315	13.4644	0.0151004	0.0042413
																					2	3	2	19.1635	3.312	1.412	0.634695	0.270588		0.11215	0.0315	13.4573	0.0150924	0.00423906	97.6221	98.4334			0.11215	0.0315	24.572	0.0275575	0.00774017
																					2	3	2	19.5976	3.312	1.412	0.649071	0.276718		0.11215	0.0315	13.4573	0.0150924	0.00423906	97.6748	98.4681			0.11215	0.0315	22.7817	0.0255497	0.00717625
																					2	3	2	20.1136	3.312	1.412	0.666161	0.284003		0.11215	0.0315	13.4573	0.0150924	0.00423906	97.7344	98.5074			0.11215	0.0315	23.0654	0.0258678	0.0072656
																					2	3	2	18.9997	3.312	1.412	0.629269	0.268275		0.11215	0.0315	13.4573	0.0150924	0.00423906	97.6016	98.4199			0.11215	0.0315	15.5393	0.0174273	0.00489487
																					2	3	2	20.4166	3.312	1.412	0.676197	0.288282		0.11215	0.0315	13.4573	0.0150924	0.00423906	97.768	98.5295			0.11215	0.0315	24.0037	0.0269202	0.00756117
																					2	3	2	20.0972	3.312	1.412	0.665618	0.283772		0.11215	0.0315	13.4573	0.0150924	0.00423906	97.7326	98.5062
																					2	3	2	20.3265	3.312	1.412	0.673214	0.28701		0.11215	0.0315	13.4573	0.0150924	0.00423906	97.7582	98.523
																					2	3	2	19.5976	3.312	1.412	0.649071	0.276718		0.11215	0.0315	13.4573	0.0150924	0.00423906	97.6748	98.4681
																					2	3	2	19.0161	3.312	1.412	0.629812	0.268507		0.11215	0.0315	13.4573	0.0150924	0.00423906	97.6037	98.4212
																					2	3	2	20.3265	3.312	1.412	0.673214	0.28701		0.11215	0.0315	13.4573	0.0150924	0.00423906	97.7582	98.523
																					2	3	2	19.7935	3.312	1.412	0.655562	0.279485		0.11215	0.0315	13.4573	0.0150924	0.00423906	97.6964	98.4823
																					2	4	1	21.6779	3.312	1.412	0.717972	0.306092		0.11215	0.0315	21.273	0.0238577	0.006701	96.6771	97.8108
																					2	4	1	21.5305	3.312	1.412	0.713089	0.30401		0.11215	0.0315	21.273	0.0238577	0.006701	96.6543	97.7958
																					2	4	1	21.4895	3.312	1.412	0.711733	0.303432		0.11215	0.0315	21.273	0.0238577	0.006701	96.6479	97.7916
																					2	4	1	21.9564	3.312	1.412	0.727195	0.310024		0.11215	0.0315	21.273	0.0238577	0.006701	96.7192	97.8386
																					2	4	1	22.3331	3.312	1.412	0.739673	0.315343		0.11215	0.0315	21.273	0.0238577	0.006701	96.7746	97.875
																					2	4	1	21.8417	3.312	1.412	0.723397	0.308405		0.11215	0.0315	21.273	0.0238577	0.006701	96.702	97.8272
																					2	4	1	22.0383	3.312	1.412	0.729907	0.31118		0.11215	0.0315	21.273	0.0238577	0.006701	96.7314	97.8466
																					2	4	1	21.9072	3.312	1.412	0.725567	0.30933		0.11215	0.0315	21.273	0.0238577	0.006701	96.7119	97.8337
																					2	4	1	21.4813	3.312	1.412	0.711461	0.303316		0.11215	0.0315	21.273	0.0238577	0.006701	96.6467	97.7908
																					2	4	1	22.8409	3.312	1.412	0.756491	0.322514		0.11215	0.0315	21.273	0.0238577	0.006701	96.8463	97.9223
																					2	4	1	22.8737	3.312	1.412	0.757576	0.322976		0.11215	0.0315	21.273	0.0238577	0.006701	96.8508	97.9252
																					2	4	1	21.9809	3.312	1.412	0.728008	0.310371		0.11215	0.0315	21.273	0.0238577	0.006701	96.7229	97.841
																					2	4	1	21.8335	3.312	1.412	0.723126	0.308289		0.11215	0.0315	21.273	0.0238577	0.006701	96.7008	97.8264
																					2	4	1	21.5305	3.312	1.412	0.713089	0.30401		0.11215	0.0315	21.273	0.0238577	0.006701	96.6543	97.7958
																					2	4	1	21.9511	3.312	1.412	0.72702	0.309949		0.11215	0.0315	21.273	0.0238577	0.006701	96.7171	97.8372
																					3	1	1	16.0516	3.312	1.412	0.531629	0.226649		0.11215	0.0315	24.4266	0.0273945	0.00769439	94.8471	96.6051
																					3	1	1	14.8149	3.312	1.412	0.490669	0.209186		0.11215	0.0315	24.4266	0.0273945	0.00769439	94.4169	96.3217
																					3	1	1	16.4939	3.312	1.412	0.546278	0.232894		0.11215	0.0315	24.4266	0.0273945	0.00769439	94.9852	96.6962
																					3	1	1	15.7731	3.312	1.412	0.522407	0.222717		0.11215	0.0315	24.4266	0.0273945	0.00769439	94.7561	96.5452
																					3	1	1	15.7568	3.312	1.412	0.521864	0.222486		0.11215	0.0315	24.4266	0.0273945	0.00769439	94.7506	96.5416
																					3	1	1	16.0598	3.312	1.412	0.531901	0.226764		0.11215	0.0315	24.4266	0.0273945	0.00769439	94.8497	96.6069
																					3	1	1	15.855	3.312	1.412	0.525119	0.223873		0.11215	0.0315	24.4266	0.0273945	0.00769439	94.7832	96.5631
																					3	1	1	16.0352	3.312	1.412	0.531087	0.226417		0.11215	0.0315	24.4266	0.0273945	0.00769439	94.8418	96.6017
																					3	1	1	16.0189	3.312	1.412	0.530544	0.226186		0.11215	0.0315	24.4266	0.0273945	0.00769439	94.8365	96.5982
																					3	1	1	15.8714	3.312	1.412	0.525662	0.224105		0.11215	0.0315	24.4266	0.0273945	0.00769439	94.7886	96.5666
																					3	1	1	16.0516	3.312	1.412	0.531629	0.226649		0.11215	0.0315	24.4266	0.0273945	0.00769439	94.8471	96.6051
																					3	1	1	16.2809	3.312	1.412	0.539225	0.229887		0.11215	0.0315	24.4266	0.0273945	0.00769439	94.9197	96.653
																					3	1	1	16.6741	3.312	1.412	0.552245	0.235438		0.11215	0.0315	24.4266	0.0273945	0.00769439	95.0394	96.7319
																					3	1	1	16.2482	3.312	1.412	0.53814	0.229424		0.11215	0.0315	24.4266	0.0273945	0.00769439	94.9094	96.6462
																					3	1	1	15.999	3.312	1.412	0.529886	0.225905		0.11215	0.0315	24.4266	0.0273945	0.00769439	94.8265	96.5916
																					3	2	2	17.8983	3.312	1.412	0.592792	0.252724		0.11215	0.0315	24.9475	0.0279786	0.00785845	95.2802	96.8905
																					3	2	2	18.9057	3.312	1.412	0.626157	0.266949		0.11215	0.0315	24.9475	0.0279786	0.00785845	95.5317	97.0562
																					3	2	2	18.6109	3.312	1.412	0.616391	0.262785		0.11215	0.0315	24.9475	0.0279786	0.00785845	95.4609	97.0096
																					3	2	2	17.7345	3.312	1.412	0.587367	0.250411		0.11215	0.0315	24.9475	0.0279786	0.00785845	95.2366	96.8618
																					3	2	2	18.619	3.312	1.412	0.616663	0.262901		0.11215	0.0315	24.9475	0.0279786	0.00785845	95.4629	97.0109
																					3	2	2	18.7009	3.312	1.412	0.619375	0.264057		0.11215	0.0315	24.9475	0.0279786	0.00785845	95.4828	97.024
																					3	2	2	18.0621	3.312	1.412	0.598217	0.255037		0.11215	0.0315	24.9475	0.0279786	0.00785845	95.323	96.9187
																					3	2	2	17.0383	3.312	1.412	0.564309	0.240581		0.11215	0.0315	24.9475	0.0279786	0.00785845	95.042	96.7336
																					3	2	2	17.2513	3.312	1.412	0.571362	0.243588		0.11215	0.0315	24.9475	0.0279786	0.00785845	95.1032	96.7739
																					3	2	2	16.5961	3.312	1.412	0.549661	0.234336		0.11215	0.0315	24.9475	0.0279786	0.00785845	94.9099	96.6465
																					3	2	2	16.9237	3.312	1.412	0.560512	0.238962		0.11215	0.0315	24.9475	0.0279786	0.00785845	95.0084	96.7114
																					3	2	2	17.8164	3.312	1.412	0.590079	0.251568		0.11215	0.0315	24.9475	0.0279786	0.00785845	95.2585	96.8762
																					3	2	2	17.7427	3.312	1.412	0.587638	0.250527		0.11215	0.0315	24.9475	0.0279786	0.00785845	95.2388	96.8632
																					3	2	2	18.0621	3.312	1.412	0.598217	0.255037		0.11215	0.0315	24.9475	0.0279786	0.00785845	95.323	96.9187
																					3	2	2	17.8544	3.312	1.412	0.591339	0.252104		0.11215	0.0315	24.9475	0.0279786	0.00785845	95.2616	96.8782
																					3	3	4	17.8246	3.312	1.412	0.59035	0.251683		0.11215	0.0315	13.4644	0.0151004	0.0042413	97.4421	98.3148
																					3	3	4	17.5789	3.312	1.412	0.582213	0.248214		0.11215	0.0315	13.4644	0.0151004	0.0042413	97.4064	98.2913
																					3	3	4	17.8574	3.312	1.412	0.591435	0.252146		0.11215	0.0315	13.4644	0.0151004	0.0042413	97.4468	98.3179
																					3	3	4	18.0048	3.312	1.412	0.596318	0.254227		0.11215	0.0315	13.4644	0.0151004	0.0042413	97.4677	98.3317
																					3	3	4	18.6354	3.312	1.412	0.617205	0.263132		0.11215	0.0315	13.4644	0.0151004	0.0042413	97.5534	98.3881
																					3	3	4	18.6272	3.312	1.412	0.616934	0.263017		0.11215	0.0315	13.4644	0.0151004	0.0042413	97.5524	98.3874
																					3	3	4	18.2832	3.312	1.412	0.605541	0.258159		0.11215	0.0315	13.4644	0.0151004	0.0042413	97.5063	98.3571
																					3	3	4	18.0703	3.312	1.412	0.598488	0.255153		0.11215	0.0315	13.4644	0.0151004	0.0042413	97.4769	98.3377
																					3	3	4	17.8737	3.312	1.412	0.591978	0.252377		0.11215	0.0315	13.4644	0.0151004	0.0042413	97.4492	98.3195
																					3	3	4	18.316	3.312	1.412	0.606626	0.258622		0.11215	0.0315	13.4644	0.0151004	0.0042413	97.5108	98.36
																					3	3	4	18.4716	3.312	1.412	0.61178	0.260819		0.11215	0.0315	13.4644	0.0151004	0.0042413	97.5317	98.3739
																					3	3	4	18.3242	3.312	1.412	0.606897	0.258738		0.11215	0.0315	13.4644	0.0151004	0.0042413	97.5119	98.3608
																					3	3	4	18.5535	3.312	1.412	0.614493	0.261976		0.11215	0.0315	13.4644	0.0151004	0.0042413	97.5426	98.381
																					3	3	4	18.4798	3.312	1.412	0.612051	0.260935		0.11215	0.0315	13.4644	0.0151004	0.0042413	97.5328	98.3746
																					3	3	4	18.2072	3.312	1.412	0.603022	0.257086		0.11215	0.0315	13.4644	0.0151004	0.0042413	97.4951	98.3497
																					3	4	3	19.9213	3.312	1.412	0.659793	0.281289		0.11215	0.0315	24.572	0.0275575	0.00774017	95.8233	97.2483
																					3	4	3	20.4127	3.312	1.412	0.676069	0.288227		0.11215	0.0315	24.572	0.0275575	0.00774017	95.9239	97.3146
																					3	4	3	20.4209	3.312	1.412	0.67634	0.288343		0.11215	0.0315	24.572	0.0275575	0.00774017	95.9255	97.3156
																					3	4	3	20.3963	3.312	1.412	0.675526	0.287996		0.11215	0.0315	24.572	0.0275575	0.00774017	95.9206	97.3124
																					3	4	3	21.0679	3.312	1.412	0.69777	0.297479		0.11215	0.0315	24.572	0.0275575	0.00774017	96.0506	97.3981
																					3	4	3	20.7239	3.312	1.412	0.686377	0.292622		0.11215	0.0315	24.572	0.0275575	0.00774017	95.9851	97.3549
																					3	4	3	20.855	3.312	1.412	0.690717	0.294472		0.11215	0.0315	24.572	0.0275575	0.00774017	96.0103	97.3715
																					3	4	3	20.4127	3.312	1.412	0.676069	0.288227		0.11215	0.0315	24.572	0.0275575	0.00774017	95.9239	97.3146
																					3	4	3	20.7076	3.312	1.412	0.685834	0.292391		0.11215	0.0315	24.572	0.0275575	0.00774017	95.9819	97.3528
																					3	4	3	20.8222	3.312	1.412	0.689632	0.29401		0.11215	0.0315	24.572	0.0275575	0.00774017	96.004	97.3674
																					3	4	3	20.6912	3.312	1.412	0.685292	0.292159		0.11215	0.0315	24.572	0.0275575	0.00774017	95.9787	97.3507
																					3	4	3	20.4782	3.312	1.412	0.678239	0.289153		0.11215	0.0315	24.572	0.0275575	0.00774017	95.9369	97.3232
																					3	4	3	20.2489	3.312	1.412	0.670644	0.285915		0.11215	0.0315	24.572	0.0275575	0.00774017	95.8909	97.2928
																					3	4	3	20.3636	3.312	1.412	0.674441	0.287534		0.11215	0.0315	24.572	0.0275575	0.00774017	95.914	97.3081
																					3	4	3	20.5373	3.312	1.412	0.680196	0.289987		0.11215	0.0315	24.572	0.0275575	0.00774017	95.9478	97.3303
																					4	1	4	17.2021	3.312	1.412	0.569735	0.242894		0.11215	0.0315	22.7817	0.0255497	0.00717625	95.5155	97.0455
																					4	1	4	15.9326	3.312	1.412	0.527689	0.224969		0.11215	0.0315	22.7817	0.0255497	0.00717625	95.1582	96.8101
																					4	1	4	17.2021	3.312	1.412	0.569735	0.242894		0.11215	0.0315	22.7817	0.0255497	0.00717625	95.5155	97.0455
																					4	1	4	15.9982	3.312	1.412	0.529859	0.225894		0.11215	0.0315	22.7817	0.0255497	0.00717625	95.178	96.8232
																					4	1	4	15.8507	3.312	1.412	0.524976	0.223812		0.11215	0.0315	22.7817	0.0255497	0.00717625	95.1332	96.7936
																					4	1	4	15.9163	3.312	1.412	0.527147	0.224738		0.11215	0.0315	22.7817	0.0255497	0.00717625	95.1532	96.8068
																					4	1	4	16.3831	3.312	1.412	0.542608	0.231329		0.11215	0.0315	22.7817	0.0255497	0.00717625	95.2913	96.8978
																					4	1	4	16.4486	3.312	1.412	0.544779	0.232255		0.11215	0.0315	22.7817	0.0255497	0.00717625	95.3101	96.9102
																					4	1	4	16.162	3.312	1.412	0.535284	0.228207		0.11215	0.0315	22.7817	0.0255497	0.00717625	95.2269	96.8554
																					4	1	4	15.818	3.312	1.412	0.523891	0.22335		0.11215	0.0315	22.7817	0.0255497	0.00717625	95.1231	96.787
																					4	1	4	15.5395	3.312	1.412	0.514669	0.219418		0.11215	0.0315	22.7817	0.0255497	0.00717625	95.0357	96.7294
																					4	1	4	15.1955	3.312	1.412	0.503276	0.214561		0.11215	0.0315	22.7817	0.0255497	0.00717625	94.9233	96.6554
																					4	1	4	15.0317	3.312	1.412	0.49785	0.212248		0.11215	0.0315	22.7817	0.0255497	0.00717625	94.868	96.6189
																					4	1	4	16.1947	3.312	1.412	0.536369	0.22867		0.11215	0.0315	22.7817	0.0255497	0.00717625	95.2365	96.8617
																					4	1	4	16.0625	3.312	1.412	0.531991	0.226803		0.11215	0.0315	22.7817	0.0255497	0.00717625	95.1906	96.8315
																					4	2	1	16.7517	3.312	1.412	0.554815	0.236534		0.11215	0.0315	23.0654	0.0258678	0.0072656	95.3376	96.9283
																					4	2	1	17.1776	3.312	1.412	0.568921	0.242547		0.11215	0.0315	23.0654	0.0258678	0.0072656	95.4532	97.0045
																					4	2	1	16.8172	3.312	1.412	0.556985	0.237459		0.11215	0.0315	23.0654	0.0258678	0.0072656	95.3557	96.9403
																					4	2	1	16.6698	3.312	1.412	0.552103	0.235377		0.11215	0.0315	23.0654	0.0258678	0.0072656	95.3147	96.9132
																					4	2	1	16.7517	3.312	1.412	0.554815	0.236534		0.11215	0.0315	23.0654	0.0258678	0.0072656	95.3376	96.9283
																					4	2	1	17.2677	3.312	1.412	0.571905	0.243819		0.11215	0.0315	23.0654	0.0258678	0.0072656	95.4769	97.0201
																					4	2	1	16.981	3.312	1.412	0.56241	0.239772		0.11215	0.0315	23.0654	0.0258678	0.0072656	95.4005	96.9698
																					4	2	1	16.637	3.312	1.412	0.551018	0.234914		0.11215	0.0315	23.0654	0.0258678	0.0072656	95.3054	96.9071
																					4	2	1	16.7435	3.312	1.412	0.554544	0.236418		0.11215	0.0315	23.0654	0.0258678	0.0072656	95.3353	96.9268
																					4	2	1	16.3585	3.312	1.412	0.541795	0.230983		0.11215	0.0315	23.0654	0.0258678	0.0072656	95.2255	96.8545
																					4	2	1	16.0145	3.312	1.412	0.530402	0.226125		0.11215	0.0315	23.0654	0.0258678	0.0072656	95.123	96.7869
																					4	2	1	15.8507	3.312	1.412	0.524976	0.223812		0.11215	0.0315	23.0654	0.0258678	0.0072656	95.0726	96.7537
																					4	2	1	16.7189	3.312	1.412	0.55373	0.236071		0.11215	0.0315	23.0654	0.0258678	0.0072656	95.3284	96.9223
																					4	2	1	16.8336	3.312	1.412	0.557528	0.23769		0.11215	0.0315	23.0654	0.0258678	0.0072656	95.3603	96.9432
																					4	2	1	16.6838	3.312	1.412	0.552568	0.235575		0.11215	0.0315	23.0654	0.0258678	0.0072656	95.3162	96.9142
																					4	3	3	19.1307	3.312	1.412	0.633609	0.270126		0.11215	0.0315	15.5393	0.0174273	0.00489487	97.2495	98.1879
																					4	3	3	18.885	3.312	1.412	0.625472	0.266656		0.11215	0.0315	15.5393	0.0174273	0.00489487	97.2137	98.1644
																					4	3	3	19.3273	3.312	1.412	0.64012	0.272901		0.11215	0.0315	15.5393	0.0174273	0.00489487	97.2775	98.2064
																					4	3	3	19.7122	3.312	1.412	0.652869	0.278337		0.11215	0.0315	15.5393	0.0174273	0.00489487	97.3307	98.2414
																					4	3	3	19.6139	3.312	1.412	0.649614	0.276949		0.11215	0.0315	15.5393	0.0174273	0.00489487	97.3173	98.2326
																					4	3	3	20.0153	3.312	1.412	0.662906	0.282616		0.11215	0.0315	15.5393	0.0174273	0.00489487	97.3711	98.268
																					4	3	3	19.1799	3.312	1.412	0.635237	0.27082		0.11215	0.0315	15.5393	0.0174273	0.00489487	97.2566	98.1926
																					4	3	3	19.057	3.312	1.412	0.631168	0.269085		0.11215	0.0315	15.5393	0.0174273	0.00489487	97.2389	98.1809
																					4	3	3	19.5976	3.312	1.412	0.649071	0.276718		0.11215	0.0315	15.5393	0.0174273	0.00489487	97.315	98.2311
																					4	3	3	19.7941	3.312	1.412	0.655582	0.279493		0.11215	0.0315	15.5393	0.0174273	0.00489487	97.3417	98.2487
																					4	3	3	19.8678	3.312	1.412	0.658023	0.280534		0.11215	0.0315	15.5393	0.0174273	0.00489487	97.3516	98.2552
																					4	3	3	19.6795	3.312	1.412	0.651784	0.277874		0.11215	0.0315	15.5393	0.0174273	0.00489487	97.3262	98.2385
																					4	3	3	19.6713	3.312	1.412	0.651513	0.277758		0.11215	0.0315	15.5393	0.0174273	0.00489487	97.3251	98.2377
																					4	3	3	20.4903	3.312	1.412	0.678639	0.289323		0.11215	0.0315	15.5393	0.0174273	0.00489487	97.432	98.3082
																					4	3	3	19.573	3.312	1.412	0.648258	0.276371		0.11215	0.0315	15.5393	0.0174273	0.00489487	97.3105	98.2281
																					4	4	2	21.0472	3.312	1.412	0.697085	0.297187		0.11215	0.0315	24.0037	0.0269202	0.00756117	96.1382	97.4558
																					4	4	2	21.383	3.312	1.412	0.708206	0.301929		0.11215	0.0315	24.0037	0.0269202	0.00756117	96.1988	97.4957
																					4	4	2	21.2029	3.312	1.412	0.702239	0.299384		0.11215	0.0315	24.0037	0.0269202	0.00756117	96.1665	97.4744
																					4	4	2	21.4568	3.312	1.412	0.710648	0.302969		0.11215	0.0315	24.0037	0.0269202	0.00756117	96.2119	97.5043
																					4	4	2	21.768	3.312	1.412	0.720956	0.307364		0.11215	0.0315	24.0037	0.0269202	0.00756117	96.266	97.54
																					4	4	2	22.0219	3.312	1.412	0.729365	0.310949		0.11215	0.0315	24.0037	0.0269202	0.00756117	96.3091	97.5684
																					4	4	2	21.2684	3.312	1.412	0.704409	0.300309		0.11215	0.0315	24.0037	0.0269202	0.00756117	96.1783	97.4822
																					4	4	2	21.0882	3.312	1.412	0.698441	0.297765		0.11215	0.0315	24.0037	0.0269202	0.00756117	96.1457	97.4607
																					4	4	2	21.1128	3.312	1.412	0.699255	0.298112		0.11215	0.0315	24.0037	0.0269202	0.00756117	96.1502	97.4637
																					4	4	2	20.6459	3.312	1.412	0.683793	0.29152		0.11215	0.0315	24.0037	0.0269202	0.00756117	96.0631	97.4063
																					4	4	2	20.564	3.312	1.412	0.68108	0.290364		0.11215	0.0315	24.0037	0.0269202	0.00756117	96.0474	97.396
																					4	4	2	21.2274	3.312	1.412	0.703052	0.299731		0.11215	0.0315	24.0037	0.0269202	0.00756117	96.171	97.4774
																					4	4	2	20.6787	3.312	1.412	0.684878	0.291983		0.11215	0.0315	24.0037	0.0269202	0.00756117	96.0693	97.4104
																					4	4	2	20.9981	3.312	1.412	0.695457	0.296493		0.11215	0.0315	24.0037	0.0269202	0.00756117	96.1291	97.4498
																					4	4	2	21.1759	3.312	1.412	0.701347	0.299004		0.11215	0.0315	24.0037	0.0269202	0.00756117	96.1603	97.4704

## Sheet: milk yeild
															DCP	DCP
	Parity	Period	Trt	milk yeild(L/d)						supplem DCP	code	Parity	Period	Trt	Ca(g)	P(g)
	1	1	2	7						34	90	1	1	2	8.16	6.12
	1	1	2	8						68	90	1	2	3	16.32	12.24
	1	1	2	9						0	90	1	3	1	0	0
	1	1	2	9						102	90	1	4	4	24.48	18.36
	1	1	2	9						68	74	2	1	3	16.32	12.24
	1	1	2	9						102	74	2	2	4	24.48	18.36
	1	1	2	9						34	74	2	3	2	8.16	6.12
	1	1	2	9						0	74	2	4	1	0	0
	1	1	2	7						0	50	3	1	1	0	0
	1	1	2	8						34	50	3	2	2	8.16	6.12
	1	1	2	9						102	50	3	3	4	24.48	18.36
	1	1	2	9						68	50	3	4	3	16.32	12.24
	1	1	2	7						102	52	4	1	4	24.48	18.36
	1	1	2	9						0	52	4	2	1	0	0
										68	52	4	3	3	16.32	12.24
	1	2	3	10						34	52	4	4	2	8.16	6.12
	1	2	3	9
	1	2	3	11
	1	2	3	11
	1	2	3	9.5
	1	2	3	9.5
	1	2	3	11
	1	2	3	10
	1	2	3	9.5
	1	2	3	11
	1	2	3	11.5
	1	2	3	10
	1	2	3	11
	1	2	3	10
	1	3	1	9
	1	3	1	11
	1	3	1	11.5
	1	3	1	9
	1	3	1	10
	1	3	1	11
	1	3	1	11.5
	1	3	1	11.5
	1	3	1	12
	1	3	1	11
	1	3	1	11.5
	1	3	1	11.5
	1	3	1	11.5
	1	3	1	12
	1	4	4	9.5
	1	4	4	11
	1	4	4	10
	1	4	4	11
	1	4	4	10.5
	1	4	4	11.5
	1	4	4	11
	1	4	4	11
	1	4	4	12
	1	4	4	11
	1	4	4	11.5
	1	4	4	12
	1	4	4	11
	1	4	4	11.5
	1	4	4	10
	1	4	4	10.5
	2	1	3	14
	2	1	3	14
	2	1	3	14
	2	1	3	15
	2	1	3	13.5
	2	1	3	12
	2	1	3	13
	2	1	3	14.5
	2	1	3	14
	2	1	3	15
	2	1	3	15.5
	2	1	3	14.5
	2	1	3	15
	2	1	3	15
	2	2	4	14.5
	2	2	4	13.5
	2	2	4	15
	2	2	4	14
	2	2	4	13
	2	2	4	14.5
	2	2	4	15
	2	2	4	15
	2	2	4	14
	2	2	4	14
	2	2	4	14.5
	2	2	4	15.5
	2	2	4	16
	2	2	4	16
	2	3	2	15
	2	3	2	16
	2	3	2	15
	2	3	2	15
	2	3	2	15.5
	2	3	2	15
	2	3	2	15.5
	2	3	2	15
	2	3	2	13
	2	3	2	13
	2	3	2	11
	2	3	2	11.5
	2	3	2	12.5
	2	3	2	13.5
	2	4	1	15.5
	2	4	1	15
	2	4	1	16
	2	4	1	16
	2	4	1	15.5
	2	4	1	15.5
	2	4	1	15.5
	2	4	1	16
	2	4	1	15.5
	2	4	1	15.5
	2	4	1	15
	2	4	1	15.5
	2	4	1	16
	2	4	1	15
	2	4	1	16.5
	2	4	1	16.5
	3	1	1	10
	3	1	1	11
	3	1	1	10.5
	3	1	1	12.5
	3	1	1	12
	3	1	1	11.5
	3	1	1	11.5
	3	1	1	12
	3	1	1	11.5
	3	1	1	11.5
	3	1	1	10
	3	1	1	11
	3	1	1	12.5
	3	1	1	10
	3	2	2	12
	3	2	2	12
	3	2	2	13
	3	2	2	13
	3	2	2	13
	3	2	2	12
	3	2	2	11
	3	2	2	10
	3	2	2	12
	3	2	2	13
	3	2	2	13.5
	3	2	2	12.5
	3	2	2	12
	3	2	2	13
	3	3	4	14.5
	3	3	4	15.5
	3	3	4	14.5
	3	3	4	13
	3	3	4	14
	3	3	4	13
	3	3	4	13
	3	3	4	13.5
	3	3	4	12.5
	3	3	4	13
	3	3	4	13.5
	3	3	4	13
	3	3	4	14
	3	3	4	13
	3	4	3	13
	3	4	3	12.5
	3	4	3	13
	3	4	3	11.5
	3	4	3	12
	3	4	3	12
	3	4	3	14
	3	4	3	14
	3	4	3	13.5
	3	4	3	13.5
	3	4	3	15
	3	4	3	14.5
	3	4	3	14.5
	3	4	3	14
	4	1	4	14
	4	1	4	14
	4	1	4	15.5
	4	1	4	14
	4	1	4	14
	4	1	4	15
	4	1	4	14
	4	1	4	15
	4	1	4	14
	4	1	4	14.5
	4	1	4	15.5
	4	1	4	14
	4	1	4	15
	4	1	4	16
	4	2	1	14
	4	2	1	13.5
	4	2	1	13
	4	2	1	14
	4	2	1	14
	4	2	1	13.5
	4	2	1	14
	4	2	1	14.5
	4	2	1	13
	4	2	1	13.5
	4	2	1	14
	4	2	1	13.5
	4	2	1	14.5
	4	2	1	13.5
	4	3	3	14
	4	3	3	13
	4	3	3	14.5
	4	3	3	14
	4	3	3	11
	4	3	3	11.5
	4	3	3	13
	4	3	3	14
	4	3	3	13
	4	3	3	11
	4	3	3	11.5
	4	3	3	12.5
	4	3	3	13.5
	4	3	3	14
	4	4	2	13
	4	4	2	14
	4	4	2	13
	4	4	2	14
	4	4	2	14.5
	4	4	2	16
	4	4	2	15
	4	4	2	5
	4	4	2	14.5
	4	4	2	14.5
	4	4	2	15
	4	4	2	14
	4	4	2	13.5
	4	4	2	13.5

[truncated: 5 more sheets: exp feeds lab res., Sheet1, Sheet2, Sheet3, Sheet9]
